# Supplementary material for: A flexible user-interface for audiovisual presentation and interactive control in neurobehavioral experiments
Source: F1000Res. 2013 Jun 6;2:20. Originally published 2013 Jan 23. [Version 2] doi: 10.12688/f1000research.2-20.v2 (PMC3907162; doi:10.12688/f1000research.2-20.v2)
Supplement: Spike2 sequencer script files. — Multiple sequencer files necessary for monitoring and rewarding correct animal behavior during the various tasks [file f1000research-2-1496-s0002.tgz]

Archive with 13 entries (13 files):
- ASSOCIATION_ARRAY_SEQ_LE.pls
- ASSOCIATION_TRAINING_SEQ_RE.pls
- AUDITORY_FIXATION_SEQ_RE.pls
- CALIBRATION_SEQ_LE.pls
- CALIBRATION_SEQ_RE.pls
- donothing.pls
- ASSOCIATION_ARRAY_SEQ_RE.pls
- ASSOCIATION_DISCRIMINATION_SEQ_LE.pls
- ASSOCIATION_DISCRIMINATION_SEQ_RE.pls
- ASSOCIATION_SACCADE_SEQ_LE.pls
- ASSOCIATION_SACCADE_SEQ_RE.pls
- ASSOCIATION_TRAINING_SEQ_LE.pls
- AUDITORY_FIXATION_SEQ_LE.pls
