# Supplementary material for: A flexible user-interface for audiovisual presentation and interactive control in neurobehavioral experiments
Source: F1000Res. 2013 Jun 6;2:20. Originally published 2013 Jan 23. [Version 2] doi: 10.12688/f1000research.2-20.v2 (PMC3907162; doi:10.12688/f1000research.2-20.v2)
Supplement: Spike2 sequencer script files. — Multiple sequencer files necessary for monitoring and rewarding correct animal behavior during the various tasks [file f1000research-2-1496-s0002.tgz › CALIBRATION_SEQ_RE.pls]

;Sequencer Module: 
;monitors eye position
;compares eye position in one conditions:
;when the animal is on-target and must remain on-target
;rewards animal for satisfying all conditions

;*** The most basic monitoring protocol (e.g. for calibration scenario).
;*** NO TIME OUT! ***
;_________________________________________________________________

;Variables (Internal to Sqeuencer)
;
;V3 = Horizontal Eye Position (defined in sequencer script)
;V4 = Vertical Eye Position (defined in sequencer script)
;
;V5 = Horizontal Target Position (+) – user/script supplied
;V6 = Horizontal Target Position (-) – user/script supplied
;V7 = Vertical Target Position (+) – user/script supplied
;V8 = Vertical Target Position (-) – user/script supplied
;
;V25 = Fixation Time For Reward – user/script supplied
;V26 = Reward Duration – user/script supplied
;

;_________________________________________________________________
;<<<<<<<<<<<<<<<<<<<<<<<<<<<<<<<<<<<<<<<<<<<<<<<<<<<<<<<<<<<<<<<<<<<<<<<< SEQUENCER CONTROL
                SCLK   0.01
;<<<<<<<<<<<<<<<<<<<<<<<<<<<<<<<<<<<<<<<<<<<<<<< SET VARIABLES
0000 SETVAR:    MOV    V35,V25
0001            MOV    V36,V26
0002            MOVI   V50,ms(1)/10

0003            MUL    V35,V50
0004            MULI   V36,ms(1)

;<<<<<<<<<<<<<<<<<<<<<<<<<<<<<<<<<<<<<<<<<<<<<<< END SET VARIABLES
;<<<<<<<<<<<<<<<<<<<<<<<<<<<<<<<<<<<<<<<<<<<<<<< CONTROL
0005 EYECHK:    CHAN   V3,4
0006            CHAN   V4,5
0007            NOP    
0008            NOP    
0009            NOP    
0010            BGE    V3,V5,SETVAR
0011            BLE    V3,V6,SETVAR
0012            BGE    V4,V7,SETVAR
0013            BLE    V4,V8,SETVAR
0014            DBNZ   V35,EYECHK
;<<<<<<<<<<<<<<<<<<<<<<<<<<<<<<<<<<<<<<<<<<<<<<< END CONTROL
;<<<<<<<<<<<<<<<<<<<<<<<<<<<<<<<<<<<<<<<<<<<<<<< CONDITIONALS
0015 REWARD:    DIGOUT [......11]
0016            DELAY  V36
0017            DIGOUT [......00]
0018            JUMP   SETVAR
;<<<<<<<<<<<<<<<<<<<<<<<<<<<<<<<<<<<<<<<<<<<<<<< END CONDITIONALS
;<<<<<<<<<<<<<<<<<<<<<<<<<<<<<<<<<<<<<<<<<<<<<<<<<<<<<<<<<<<<<<<<<<<<<<<< END SEQUENCER CONTROL
