# Supplementary material for: A flexible user-interface for audiovisual presentation and interactive control in neurobehavioral experiments
Source: F1000Res. 2013 Jun 6;2:20. Originally published 2013 Jan 23. [Version 2] doi: 10.12688/f1000research.2-20.v2 (PMC3907162; doi:10.12688/f1000research.2-20.v2)
Supplement: Spike2 sequencer script files. — Multiple sequencer files necessary for monitoring and rewarding correct animal behavior during the various tasks [file f1000research-2-1496-s0002.tgz › donothing.pls]

     SCLK       =      0.01
0000            DIGOUT [00000000]      ;aas                >do nothing
