# Supplementary material for: A flexible user-interface for audiovisual presentation and interactive control in neurobehavioral experiments
Source: F1000Res. 2013 Jun 6;2:20. Originally published 2013 Jan 23. [Version 2] doi: 10.12688/f1000research.2-20.v2 (PMC3907162; doi:10.12688/f1000research.2-20.v2)
Supplement: Spike2 sequencer script files. — Multiple sequencer files necessary for monitoring and rewarding correct animal behavior during the various tasks [file f1000research-2-1496-s0002.tgz › ASSOCIATION_DISCRIMINATION_SEQ_RE.pls]

;<<<<<<<<<<<<<<<<<<<<<<<<<<<<<<<<<<<<<<<<<<<<<<<<<<<<<<<<<<<<<<< START CONTROL 
                SCLK   0.01
;<<<<<<<<<<<<<<<<<<<<<<<<<<<<<<<<<<<<<<<<<<<<<<< SET VARIABLES
0000            DIGOUT [.......0]
0001 SETVAR:    MOVI   V10,0           ;FIXATION STATE
0002            MOVI   V11,0           ;STIMULUS STATE
0003            MOV    V30,V20         ;TIME TO GET ON-TARGET DURATION, FROM SCRIPT (MS)
0004            MOV    V31,V21         ;INITIAL FIXATION DURATION, FROM SCRIPT (MS)
0005            MOV    V32,V22         ;SECONDARY FIXATION DURATION, FROM SCRIPT (MS)
0006            MOV    V33,V23         ;OVERLAP DURATION, FROM SCRIPT (MS)
0007            MOV    V34,V24         ;REACTION TIME, FROM SCRIPT (MS)
0008            MOV    V35,V25         ;FIXATION TIME FOR REWARD, FROM SCRIPT (MS)
0009            MOV    V36,V26         ;REWARD DURATION, FROM SCRIPT (MS)
0010            MOVI   V50,MS(1)/10    ;FOR CALC OF STEPS/MS
0011            MOVI   V51,500         ;FOR TEST PULSE OUTPUT

0012            MUL    V30,V50         ;SEQUENCER TIME TO GET ON-TARGET DURATION
0013            MUL    V31,V50         ;SEQUENCER INITIAL FIXATION DURATION
0014            MUL    V32,V50         ;SEQUENCER SECOND FIXATION DURATION (SOUND+IMAGE)
0015            MUL    V33,V50         ;SEQUENCER OVERLAP DURATION
0016            MUL    V34,V50         ;SEQUENCER REACTION TIME
0017            MUL    V35,V50         ;SEQUENCER FIXATION TIME FOR REWARD
0018            MULI   V36,MS(1)       ;SEQUENCER REWARD DURATION
0019            MULI   V51,MS(1)       ;SEQUENCER FOR TEST PULSE OUTPUT
;<<<<<<<<<<<<<<<<<<<<<<<<<<<<<<<<<<<<<<<<<<<<<<< END SET VARIABLES
0020 BLACK:     BEQ    V11,0,BLACK     ;WAIT UNTIL FIXATION TARGET IS PRESENTED,FROM SCRIPT
0021 REDUX1:    CHAN   V3,4
0022            CHAN   V4,5
0023            NOP    
0024            NOP    
0025            NOP    
0026            BGT    V3,V5,GETONTAR  ;WAIT TO GET ON TARGET
0027 OK1:       BLT    V3,V6,GETONTAR  ;WAIT TO GET ON TARGET
0028 OK2:       BGT    V4,V7,GETONTAR  ;WAIT TO GET ON TARGET
0029 OK3:       BLT    V4,V8,GETONTAR  ;WAIT TO GET ON TARGET
0030            JUMP   FIXTARON        ;START EXPERIMENT, MOVE ON
0031 GETONTAR:  DBNZ   V30,REDUX1      ;SUBJECT MUST FIX ON TARGET BEFORE V30 GETS TO ZERO
0032            JUMP   FAIL

0033 FIXTARON:  BEQ    V11,0,FIXTARON  ;CHECK THAT FIXATION TARGET IS BEING PRESENTED,FROM SCRIPT
0034            MOVI   V10,2
0035 REDUX2:    CHAN   V3,4
0036            CHAN   V4,5
0037            NOP    
0038            NOP    
0039            NOP    
0040            BGT    V3,V5,FAIL
0041            BLT    V3,V6,FAIL
0042            BGT    V4,V7,FAIL
0043            BLT    V4,V8,FAIL
0044            DBNZ   V31,REDUX2      ;STAY ON TARGET FOR DURATION V31
0045            MOVI   V10,1           ;STAYED ON TARGET, VAR TO SCRIPT
0046            JUMP   SOUND

0047 SOUND:     BEQ    V11,1,SOUND     ;CHECK THAT SOUND IS BEING PRESENTED,FROM SCRIPT
0048            MOVI   V10,2
0049 REDUX3:    CHAN   V3,4
0050            CHAN   V4,5
0051            NOP    
0052            NOP    
0053            BGT    V3,V5,FAIL
0054            BLT    V3,V6,FAIL
0055            BGT    V4,V7,FAIL
0056            BLT    V4,V8,FAIL
0057            DBNZ   V32,REDUX3      ;LOOK AT FIXATION TARGET FOR DURATION V32
0058            MOVI   V10,1           ;LOOKED AT FIXATION TARGET, VAR TO SCRIPT
0059            JUMP   DELSAC

0060 DELSAC:    BEQ    V11,2,DELSAC    ;CHECK THAT FIXATION TARGET IS BEING PRESENTED,FROM SCRIPT
0061            MOVI   V10,2
0062 REDUX6:    CHAN   V3,4
0063            CHAN   V4,5
0064            NOP    
0065            NOP    
0066            NOP    
0067            BGT    V3,V5,FAIL
0068            BLT    V3,V6,FAIL
0069            BGT    V4,V7,FAIL
0070            BLT    V4,V8,FAIL
0071            DBNZ   V33,REDUX6      ;STAY ON TARGET FOR DURATION V31
0072            MOVI   V10,1           ;STAYED ON TARGET, VAR TO SCRIPT
0073            JUMP   IMAGEON

0074 IMAGEON:   BEQ    V11,3,IMAGEON   ;WAIT UNTIL IMAGE IS PRESENTED,FROM SCRIPT
0075            MOVI   V10,2
0076 REDUX4:    CHAN   V3,4
0077            CHAN   V4,5
0078            NOP    
0079            NOP    
0080            NOP    
0081            BGT    V3,V5,GETONIMG  ;WAIT TO GET ON IMAGE
0082 OK4:       BLT    V3,V6,GETONIMG  ;WAIT TO GET ON IMAGE
0083 OK5:       BGT    V4,V7,GETONIMG  ;WAIT TO GET ON IMAGE
0084 OK6:       BLT    V4,V8,GETONIMG  ;WAIT TO GET ON IMAGE
0085            JUMP   REDUX5          ;LOOKED AT IMAGE, MOVE ON
0086 GETONIMG:  DBNZ   V34,REDUX4      ;SUBJECT MUST FIX ON IMAGE BEFORE V34 GETS TO ZERO
0087            JUMP   FAIL

0088 REDUX5:    CHAN   V3,4
0089            CHAN   V4,5
0090            NOP    
0091            NOP    
0092            NOP    
0093            BGT    V3,V5,FAIL
0094            BLT    V3,V6,FAIL
0095            BGT    V4,V7,FAIL
0096            BLT    V4,V8,FAIL
0097            DBNZ   V35,REDUX5      ;LOOK AT IMAGE FOR DURATION V35 FOR REWARD
0098            MOVI   V10,1           ;LOOKED AT IMAGE, VAR TO SCRIPT
0099            JUMP   REWARD

0100 REWARD:    DIGOUT [......11]
0101            DELAY  V36
0102            DIGOUT [......00]
0103            JUMP   SETVAR

0104 FAIL:      MOVI   V10,0
0105            MOVI   V11,1
0106 FAILOK:    BEQ    V11,0,FAILOK
0107            JUMP   SETVAR
;<<<<<<<<<<<<<<<<<<<<<<<<<<<<<<<<<<<<<<<<<<<<<<<<<<<<<<<<<<<<<<< END CONTROL
