# Supplementary material for: A flexible user-interface for audiovisual presentation and interactive control in neurobehavioral experiments
Source: F1000Res. 2013 Jun 6;2:20. Originally published 2013 Jan 23. [Version 2] doi: 10.12688/f1000research.2-20.v2 (PMC3907162; doi:10.12688/f1000research.2-20.v2)
Supplement: Spike2 sequencer script files. — Multiple sequencer files necessary for monitoring and rewarding correct animal behavior during the various tasks [file f1000research-2-1496-s0002.tgz › AUDITORY_FIXATION_SEQ_LE.pls]

;<<<<<<<<<<<<<<<<<<<<<<<<<<<<<<<<<<<<<<<<<<<<<<<<<<<<<<<<<<<<<<< START CONTROL 
                SCLK   0.01
;<<<<<<<<<<<<<<<<<<<<<<<<<<<<<<<<<<<<<<<<<<<<<<< SET VARIABLES
0000            DIGOUT [.......0]
0001 SETVAR:    MOVI   V10,0           ;FIXATION STATE
0002            MOVI   V11,0
0003            MOV    V30,V20         ;TIME TO GET ON-TARGET DURATION, FROM SCRIPT (MS)
0004            MOV    V31,V21         ;INITIAL FIXATION DURATION, FROM SCRIPT (MS)
0005            MOV    V32,V22         ;SECONDARY FIXATION DURATION, FROM SCRIPT (MS)
0006            MOV    V33,V23         ;OVERLAP DURATION, FROM SCRIPT (MS)
0007            MOV    V34,V24         ;REACTION TIME, FROM SCRIPT (MS)
0008            MOV    V35,V25         ;FIXATION TIME FOR REWARD, FROM SCRIPT (MS)
0009            MOV    V36,V26         ;REWARD DURATION, FROM SCRIPT (MS)
0010            MOVI   V50,MS(1)/10    ;FOR CALC OF STEPS/MS
0011            MOVI   V51,500         ;FOR TEST PULSE OUTPUT

0012            MUL    V30,V50         ;SEQUENCER TIME TO GET ON-TARGET DURATION
0013            MUL    V31,V50         ;SEQUENCER INITIAL FIXATION DURATION
0014            MUL    V32,V50         ;SEQUENCER SECOND FIXATION DURATION (SOUND+IMAGE)
0015            MUL    V33,V50         ;SEQUENCER OVERLAP DURATION
0016            MUL    V34,V50         ;SEQUENCER REACTION TIME
0017            MUL    V35,V50         ;SEQUENCER FIXATION TIME FOR REWARD
0018            MULI   V36,MS(1)       ;SEQUENCER REWARD DURATION
0019            MULI   V51,MS(1)       ;SEQUENCER FOR TEST PULSE OUTPUT
;<<<<<<<<<<<<<<<<<<<<<<<<<<<<<<<<<<<<<<<<<<<<<<< END SET VARIABLES
0020 BLACK:     BEQ    V11,0,BLACK     ;WAIT UNTIL FIXATION TARGET IS PRESENTED, FROM SCRIPT
0021 REDUX1:    CHAN   V3,2
0022            CHAN   V4,3
0023            NOP    
0024            NOP    
0025            NOP    
0026            BGT    V3,V5,GETONTAR  ;WAIT TO GET ON TARGET
0027 OK1:       BLT    V3,V6,GETONTAR  ;WAIT TO GET ON TARGET
0028 OK2:       BGT    V4,V7,GETONTAR  ;WAIT TO GET ON TARGET
0029 OK3:       BLT    V4,V8,GETONTAR  ;WAIT TO GET ON TARGET
0030            JUMP   FIXTARON        ;START EXPERIMENT, MOVE ON
0031 GETONTAR:  DBNZ   V30,REDUX1      ;SUBJECT MUST FIX ON TARGET BEFORE V30 GETS TO ZERO
0032            JUMP   FAIL

0033 FIXTARON:  BEQ    V11,0,FIXTARON  ;CHECK THAT FIXATION TARGET IS BEING PRESENTED, FROM SCRIPT
0034 REDUX2:    CHAN   V3,2
0035            CHAN   V4,3
0036            NOP    
0037            NOP    
0038            NOP    
0039            BGT    V3,V5,FAIL
0040            BLT    V3,V6,FAIL
0041            BGT    V4,V7,FAIL
0042            BLT    V4,V8,FAIL
0043            DBNZ   V31,REDUX2      ;STAY ON TARGET FOR DURATION V31
0044            MOVI   V10,1           ;STAYED ON TARGET, VAR TO SCRIPT

0045 SND:       BEQ    V11,1,SND       ;CHECK THAT IMAGE AND SOUND ARE BEING PRESENTED, FROM SCRIPT
0046 REDUX3:    CHAN   V3,2
0047            CHAN   V4,3
0048            NOP    
0049            NOP    
0050            NOP    
0051            BGT    V3,V5,FAIL
0052            BLT    V3,V6,FAIL
0053            BGT    V4,V7,FAIL
0054            BLT    V4,V8,FAIL
0055            DBNZ   V35,REDUX3      ;LOOK AT IMAGE FOR DURATION V35
0056            MOVI   V10,1           ;LOOKED AT IMAGE, VAR TO SCRIPT
0069            JUMP   REWARD

0070 REWARD:    DIGOUT [......11]
0071            DELAY  V36
0072            DIGOUT [......00]
0073            JUMP   SETVAR

0074 FAIL:      MOVI   V10,0
0075            MOVI   V11,1
0076            JUMP   SETVAR
;<<<<<<<<<<<<<<<<<<<<<<<<<<<<<<<<<<<<<<<<<<<<<<<<<<<<<<<<<<<<<<< END CONTROL
