# Supplementary material for: A flexible user-interface for audiovisual presentation and interactive control in neurobehavioral experiments
Source: F1000Res. 2013 Jun 6;2:20. Originally published 2013 Jan 23. [Version 2] doi: 10.12688/f1000research.2-20.v2 (PMC3907162; doi:10.12688/f1000research.2-20.v2)
Supplement: Spike2 control script files. — The two control scripts used to interact between users and the presentation script as well as the configuration used to collect data. [file f1000research-2-1496-s0003.tgz]

Archive with 3 entries (3 files):
- Behavioral_Control_Dialogs.s2s
- Behavioral_Control_Functions.s2s
- confmain.S2C
