# Supplementary material for: A flexible user-interface for audiovisual presentation and interactive control in neurobehavioral experiments
Source: F1000Res. 2013 Jun 6;2:20. Originally published 2013 Jan 23. [Version 2] doi: 10.12688/f1000research.2-20.v2 (PMC3907162; doi:10.12688/f1000research.2-20.v2)
Supplement: Spike2 control script files. — The two control scripts used to interact between users and the presentation script as well as the configuration used to collect data. [file f1000research-2-1496-s0003.tgz › Behavioral_Control_Dialogs.s2s]

'Suleman Mazhar's Behavioral Control Program (completed work 2011_01_19; last saved file dated 2011_01_05))
'Christopher Noto Revised Program (starting 2011_01_20)
'<<<<<<<<<<<<<<<<<<<<<<<<<<<<<<<<<<<<<<<<<<<<<<<<<<<<<<<<<<<<<<<<<<<<<<<<<<<<<<<<<<<<<<<<<<<<<<<<< Global Variables Here
var calibrationseqLE$ :="C:\\Documents and Settings\\USER\\Desktop\\Behavioral Control Scripts\\CALIBRATION_SEQ_LE.pls";
var calibrationseqRE$ :="C:\\Documents and Settings\\USER\\Desktop\\Behavioral Control Scripts\\CALIBRATION_SEQ_RE.pls";
var auditoryfixationseqLE$ :="C:\\Documents and Settings\\USER\\Desktop\\Behavioral Control Scripts\\AUDITORY_FIXATION_SEQ_LE.pls";
var auditoryfixationseqRE$ :="C:\\Documents and Settings\\USER\\Desktop\\Behavioral Control Scripts\\AUDITORY_FIXATION_SEQ_RE.pls";
var assocationtrainingseqLE$ :="C:\\Documents and Settings\\USER\\Desktop\\Behavioral Control Scripts\\ASSOCIATION_TRAINING_SEQ_LE.pls";
var assocationtrainingseqRE$ :="C:\\Documents and Settings\\USER\\Desktop\\Behavioral Control Scripts\\ASSOCIATION_TRAINING_SEQ_RE.pls";
var associationsaccadeseqLE$ :="C:\\Documents and Settings\\USER\\Desktop\\Behavioral Control Scripts\\ASSOCIATION_SACCADE_SEQ_LE.pls";
var associationsaccadeseqRE$ :="C:\\Documents and Settings\\USER\\Desktop\\Behavioral Control Scripts\\ASSOCIATION_SACCADE_SEQ_RE.pls";
var associationdiscriminationseqLE$:="C:\\Documents and Settings\\USER\\Desktop\\Behavioral Control Scripts\\ASSOCIATION_DISCRIMINATION_SEQ_LE.pls";
var associationdiscriminationseqRE$:="C:\\Documents and Settings\\USER\\Desktop\\Behavioral Control Scripts\\ASSOCIATION_DISCRIMINATION_SEQ_RE.pls";
var associationarrayseqLE$:="C:\\Documents and Settings\\USER\\Desktop\\Behavioral Control Scripts\\ASSOCIATION_ARRAY_SEQ_LE.pls";
var associationarrayseqRE$:="C:\\Documents and Settings\\USER\\Desktop\\Behavioral Control Scripts\\ASSOCIATION_ARRAY_SEQ_RE.pls";
VAR stopseq$:="C:\\Documents and Settings\\USER\\Desktop\\Behavioral Control Scripts\\donothing.pls";
var suc%;
var data%;								
var sTime;
var eTime;
var last;
var lTime;
var clked%:=0;
var clked2%:=0;
var xyWinHandle:=0;
var calibrateStart%:=0;
var xcor[4],ycor[4];
var curMode%:=0;
var type%;
var w$ := "BRODY";
var d$ := Date$(2,2,3,2,"_");
var t$ := Time$(1,7,3,"'");
var folder$ := w$+" "+d$+"("+t$+")";
var trialtype$;
var iii%;
var ok%;
var list$[20];
var name$;
var reward[03];
var windSize;
var channel$[07];
var type$[20];
var steps[10];
var steps$[02];
var check%[8];
var dist%[2];
var code%[4];
var init$[4];
var sm%;
var calitime% := 1000;
var FeedTime%:=500;
var timingCommSet%[6];
var timingLRPIC%[6];
var timing2PIC%[6];
var timingMPIC%[6];
var SoundDotTimings%[6];
var timing%[7]; 'HOLDS TIMING VALUES IN MS FOR SEQUENCER
var stimuliSelIDs%[8]; 'HOLDS THE IDS OF THE CHECKED IMAGE/SOUND SELECTIONS FROM THE EXPERIMENT DIALOGS (0=NOT CHECKED, 1=CHECKED)
var stimuliSelIDstemp%[8]; 'HOLDS THE IDS OF THE CHECKED IMAGE/SOUND SELECTIONS FROM THE EXPERIMENT DIALOGS (0=NOT CHECKED, 1=CHECKED) (?)
var scenario;
var mmch%[10];
var stii% := 0;
var HEpos%;
var VEpos%;
var eye% := 1;
var eye$[02];
var firstTime:=0;
var assoctypes$[08];
var GetSeqName$ := "";

#include "Behavioral_Control_Functions (for 2011_02_17 DS).s2s"
'<<<<<<<<<<<<<<<<<<<<<<<<<<<<<<<<<<<<<<<<<<<<<<<<<<<<<<<<<<<<<<<<<<<<<<<<<<<<<<<<<<<<<<<<<<<<<<<<< Global Variable Definiations Here
for stii% := 0 to 7 do
    stimuliSelIDs%[stii%] :=0;
next;
stimuliSelIDstemp%[00] := 1;

code%[00] := 00;
code%[01] := 00;
code%[02] := 00;
code%[03] := 00;

init$[00] := "back";
init$[01] := "backLR";
init$[02] := "back2P";
init$[03] := "backMP";

list$[00] := "Monkey Name:";
list$[01] := "CH1:";
list$[02] := "CH2:";
list$[03] := "CH3:";
list$[04] := "CH4:";
list$[05] := "CH5:";
list$[06] := "CH6:";
list$[07] := "Tracking Window Size (square):";

type$[00] := "Random Walk";
type$[01] := "Radial Walk";
type$[02] := "Set Point Walk";
type$[03] := "Axis Tracking";
type$[04] := "";
type$[05] := "Calibration";
type$[06] := "Passive Auditory";
type$[07] := "Auditory + Fixation";
type$[08] := "Association Training";
type$[09] := "Association + Distractor";
type$[10] := "Assocaiton Array";
type$[11] := "Association + Saccade";
type$[12] := "***  RUN  ***";

channel$[00] := "Spikes";
channel$[01] := "HE_left";
channel$[02] := "VE_left";
channel$[03] := "HE_right";                                             
channel$[04] := "VE_right";
channel$[05] := "Audio";

assoctypes$[00] := "Sound 01 - Image 01 * White Monkey - Grunt!";
assoctypes$[01] := "Sound 02 - Image 02 * Peacock - Khaw!";
assoctypes$[02] := "Sound 03 - Image 03 * Lizard - Hinge";
assoctypes$[03] := "Sound 04 - Image 04 * Elephant - Trumpet";
assoctypes$[04] := "Sound 05 - Image 05 * Leopard Cub - Spring";
assoctypes$[05] := "Sound 06 - Image 06 * Black Monkey - Doh!";
assoctypes$[06] := "Sound 07 - Image 07 * Turtle - Hi-ya!";
assoctypes$[07] := "Sound 08 - Image 08 * Girl Face - Chime";

timing%[00] := 1000;
timing%[01] := 1000;
timing%[02] := 1000;
timing%[03] := 1000;
timing%[04] := 1000;
timing%[05] := 1000;
timing%[06] := 1000;

timingCommSet%[00] := 1500;
timingCommSet%[01] := 1000;
timingCommSet%[02] := 500;

timingLRPIC%[00] := 1500;
timingLRPIC%[01] := 500;
timingLRPIC%[02] := 1000;
timingLRPIC%[03] := 300;
timingLRPIC%[04] := 500;

timing2PIC%[00] := 1500;
timing2PIC%[01] := 700;
timing2PIC%[02] := 1000;
timing2PIC%[03] := 10;
timing2PIC%[04] := 300;
timing2PIC%[05] := 500;

timingMPIC%[00] := 1500;
timingMPIC%[01] := 700;
timingMPIC%[02] := 1000;
timingMPIC%[03] := 10;
timingMPIC%[04] := 1000;
timingMPIC%[05] := 300;

SoundDotTimings%[00] := 1500;
SoundDotTimings%[01] := 1000;
SoundDotTimings%[02] := 500;

eye$[00] := "Left Eye";
eye$[01] := "Right Eye";

'<<<<<<<<<<<<<<<<<<<<<<<<<<<<<<<<<<<<<<<<<<<<<<<<<<<<<<<<<<<<<<<<<<<<<<<<<<<<<<<<<<<<<<<<<<<<<<<<< Control Program Starts Here
FileOpen("C:\\Documents and Settings\\USER\\Desktop\\networking Scripts\\postsep\\confmain.S2C",6);
SampleSeqCtrl(2,200);

ToolbarVisible(1);
ToolbarText("");
FilePathSet("C:\\Documents and Settings\\USER\\Desktop\\EXPERIMENT DATA FOLDER\\"+folder$,0,1);
StartUpDialog();
Param%();
New%();
DoToolbar();

func New%()
CleanUp();
data%:=FileNew(0,1);					
if data%<0 then 
    Message("Unable to open new data file");
    Halt();
else
    EyeMonitor();
    TriggeredSpikes();
    Velocity();
    SetUp();
    SpikeMonitorSetup();
endif;
return 1;end;

proc DoToolbar()
ToolbarSet(0,"",Idle%);					'Call Idle%() whenever there is free time
ToolbarSet(1,"Quit",Quit%);				'Set up toolbar buttons
ToolbarSet(2,"Parameters", Param%);
ToolbarSet(3,"Experiment", Experiments%);

ToolbarEnable(1,1);
ToolbarEnable(2,1);
ToolbarEnable(3,1);
ToolbarEnable(20,0);
Toolbar("", 1023);
end;
'<<<<<<<<<<<<<<<<<<<<<<<<<<<<<<<<<<<<<<<<<<<<<<<<<<<<<<<<<<<<<<<<<<<<<<<<<<<<<<<<<<<<< START TOOLBAR CONTROL FUNCTIONS
Func Experiments%()
suc%:=SampleSequencer(4,stopseq$);
ToolbarText("                Scenario: Make Selection     //     Trial Number: 0      //     Success Rate: 0/0 = 0%");
'<<<<<<<<<<<<<<<<<<<<<<<<<<<<<<<<<<<<<<<<<<<<<<<< STOPS PRESENTATION CLEANLY, ETC.
if SampleStatus()=2 then
    finishPresentation%();
    SampleStop();
    View(data%).ChanSave(mmch%[00],0);
    d$ := Date$(2,2,3,2,"_");
    t$ := Time$(1,7,3,"'");
    FilePathSet("C:\\Documents and Settings\\USER\\Desktop\\EXPERIMENT DATA FOLDER"+folder$,0);
    FileComment$(1,w$+" "+d$+" "+t$);
    FileComment$(2,trialtype$);
    View(data%).FileSaveAs(w$+" "+d$+"("+t$+")"+".smr",-1,1);
    New%();
endif;
'<<<<<<<<<<<<<<<<<<<<<<<<<<<<<<<<<<<<<<<<<<<<<<<< STOPS PRESENTATION CLEANLY, ETC.
DlgCreate("Task Selection");

DlgGroup("Experimental Setup:",1,1,48,9.25);
DlgGroup("Eye Movement Tasks:",2,2,21,7);
DlgGroup("Auditory Tasks:",24,2,24,3);
DlgGroup("Association Tasks:",24,5,24,5.25);

DlgButton(0,type$[12]);
DlgButton(1,type$[00],randomwalk%,3,3);             'not implemented
DlgButton(2,type$[01],radialwalk%,3,4);             'not implemented
DlgButton(3,type$[02],setpointwalk%,3,5);           'not implemented
DlgButton(4,type$[03],axiswalk%,3,6);               'not implemented
DlgButton(6,type$[05],CALIBRATION%,3,8);'Califun%,3,8);                'Calibration
DlgButton(7,type$[06],passiveauditory%,25,3);       'not implemented
DlgButton(8,type$[07],AUDITORYFIXATION%,25,4);'SoundDotTask%,25,4);          'not implemented
DlgButton(9,type$[08],ASSOCTRAINING%,25,6);   'Association Training
DlgButton(10,type$[09],ASSOCDISCRIM%,25,8);'TwoPicTask%,25,8);           'Association + Discrimination
DlgButton(11,type$[10],ASSOCARRAY%,25,9);'MPicTask%,25,9);             'Associaiton Array
DlgButton(12,type$[11],ASSOCSACCADE%,25,7);               'Association + Saccade
ok% := DlgShow();
'<<<<<<<<<<<<<<<<<<<<<<<<<<<<<<<<<<<<<<<<<<<<< STARTS ACQUISITION AND THEN STARTS PRESENTATION CLEANLY
curMode% := 0;
calibrateStart% := 0;
PresentationStart% := 0;
LRPCStart% := 0;
TwoPicStart% := 0;
MPicStart% := 0;
SoundDotStart% := 0;

if SampleStatus()=0 and ok%=0 then
    if scenario<>1 then
        initialize%();
        Yield(0.1);
    endif;
    SampleSeqCtrl(2,8192);
    SampleStart();
    SampleLimitTime(-1);
    if scenario=1 then
        if eye%=0 then
            suc%:=SampleSequencer(4,calibrationseqLE$);
        else
            suc%:=SampleSequencer(4,calibrationseqRE$);
        endif;
        calibrateStart% := 1;
        curMode%:=2;
        Calibrate();        
    endif;
    if scenario=2 then
        if eye%=0 then
            suc%:=SampleSequencer(4,assocationtrainingseqLE$);
            GetSeqName$ := "";
        else
            suc%:=SampleSequencer(4,assocationtrainingseqRE$);
        endif; 
        PresentationStart% := 1;
        curMode%:=1;    
    endif;
    if scenario=3 then
        if eye%=0 then
            suc%:=SampleSequencer(4,associationsaccadeseqLE$);
        else
            suc%:=SampleSequencer(4,associationsaccadeseqRE$);
        endif;
        LRPCStart% := 1;
        curMode%:=3;
    endif;
    if scenario=4 then
        if eye%=0 then
            suc%:=SampleSequencer(4,associationdiscriminationseqLE$);
        else
            suc%:=SampleSequencer(4,associationdiscriminationseqRE$);
        endif;
        TwoPicStart% := 1; 
        curMode%:=4;
    endif;
    if scenario=5 then
        if eye%=0 then
            suc%:=SampleSequencer(4,associationarrayseqLE$);
        else
            suc%:=SampleSequencer(4,associationarrayseqRE$);
        endif;
        MPicStart% := 1; 
        curMode%:=6;        
    endif;
    if scenario=6 then
        if eye%=0 then
            suc%:=SampleSequencer(4,auditoryfixationseqLE$);
        else
            suc%:=SampleSequencer(4,auditoryfixationseqRE$);
        endif;
        SoundDotStart% := 1; 
        curMode%:=5;
    endif;
    ToolbarEnable(1,1);
    ToolbarEnable(2,1);
    ToolbarEnable(3,1);
endif;    
return 1;end;

func Param%()
if calibrateStart%<>1 then   
    finishPresentation%();
endif;
DlgCreate("Set parameters");
DlgReal(1,"PICTURE: Horizontal Window size(+/-)",0,50);
DlgReal(2,"PICTURE: Vertical Window size(+/-)",0,50);
DlgReal(3,"FIXATION TARGET: Horizontal Window Size(+/-)",0,50);
DlgReal(4,"FIXATION TARGET: Vertical Window Size(+/-)",0,50);
DlgInteger(5,"REWARD DURATION (ms)", 1, 20000);
DlgReal(6,"FIXATION TARGET: horizontal location", -100, 100);
DlgReal(7,"FIXATION TARGET: vertical location", -100, 100);
DlgReal(8,"PICTURE: horizontal location", -100, 100);
DlgReal(9,"PICTURE: vertical location", -100, 100);

ok% := DlgShow(ImHorWinSiz,ImVerWinSiz,DHorWinSiz,DVerWinSiz,FeedTime%,x,y,LRpicx,LRpicy);
timing%[06] := FeedTime%;

if scenario=1 then
    Calibrate();
endif;

initialForg();
return 1;end;

func Quit%()
finishPresentation%();
suc%:=SampleSequencer(4,stopseq$);
SampleStop();
View(data%).ChanSave(mmch%[00],0);
d$ := Date$(2,2,3,2,"_");
t$ := Time$(1,7,3,"'");
FileComment$(1,w$+" "+d$+" "+t$);
FileComment$(2,trialtype$);
View(data%).FileSaveAs(w$+" "+d$+"("+t$+")"+".smr",-1,1);
View(App(3));
FileClose(0,-1);
FileClose(-1,-1);
end;
'<<<<<<<<<<<<<<<<<<<<<<<<<<<<<<<<<<<<<<<<<<<<<<<<<<<<<<<<<<<<<<<<<<<<<<<<<<<<<<<<<<<<< START TOOLBAR CONTROL FUNCTIONS
'<<<<<<<<<<<<<<<<<<<<<<<<<<<<<<<<<<<<<<<<<<<<<<<<<<<<<<<<<<<<<<<<<<<<<<<<<<<<<<<<<<<<< START CONTROL DIALOGS
func ASSOCTRAINING%()
SetNode();
trialtype$ := "Basic Association Task";
scenario := 2;

DlgCreate("Please provide the following...");

DlgGroup("Auditory-Visual Selections:",1,1,42.5,9);
DlgGroup("Timing Criteria:",1,11,40.5,4);

DlgText("Time to get on Target (ms):",2.5,12);
DlgText("Initial Fixation Time (ms):",2.5,13);
DlgText("Fixation Time for Reward (ms):",2.5,14);

DlgCheck(2,assoctypes$[00],3,2);
DlgCheck(3,assoctypes$[01],3,3);
DlgCheck(4,assoctypes$[02],3,4);
DlgCheck(5,assoctypes$[03],3,5);
DlgCheck(6,assoctypes$[04],3,6);
DlgCheck(7,assoctypes$[05],3,7);
DlgCheck(8,assoctypes$[06],3,8);
DlgCheck(9,assoctypes$[07],3,9);

DlgInteger(10,10,1,60000,30.5,12);
DlgInteger(11,10,1,60000,30.5,13);
DlgInteger(12,10,1,60000,30.5,14);

var ok3% := DlgShow(steps[00],stimuliSelIDstemp%[],timingCommSet%[0],timingCommSet%[1],timingCommSet%[2]); ' set parameters accordingly later after thigns are working fine esp. time & target loc.
timing%[0]:=timingCommSet%[0]; timing%[1]:=timingCommSet%[1]; timing%[5]:=timingCommSet%[2];

var countV% :=0;
for iii% :=0 to 7 do
    stimuliSelIDs%[iii%] := stimuliSelIDstemp%[iii%];
    if stimuliSelIDs%[iii%] =1 then
        countV% := countV% +1;
    endif
next;

if countV%<0 then
    DlgCreate("Error ... Please select image-sound pair",70,0,44.5); 
    DlgText("Error ... Please select image-sound pair",2,2);
    var ok2% := DlgShow();
    ASSOCTRAINING%();
endif;
return 1;end;

func ASSOCSACCADE%()
SetNode();
trialtype$ := "Basic Association Task plus Saccade";
scenario := 3;

DlgCreate("Please provide the following...");

DlgGroup("Auditory-Visual Selections:",1,1,42.5,9);
DlgGroup("Timing Criteria:",1,11,40.5,6);

DlgText("Time to get on target (ms):",2.5,12);
DlgText("Initial Fixation (ms):",2.5,13);
DlgText("Secondary Fixation (ms):",2.5,14);
DlgText("Reaction Time (ms):",2.5,15);
DlgText("Fixation Time for Reward (ms):",2.5,16);

DlgCheck(1,assoctypes$[00],3,2);
DlgCheck(2,assoctypes$[01],3,3);
DlgCheck(3,assoctypes$[02],3,4);
DlgCheck(4,assoctypes$[03],3,5);
DlgCheck(5,assoctypes$[04],3,6);
DlgCheck(6,assoctypes$[05],3,7);
DlgCheck(7,assoctypes$[06],3,8);
DlgCheck(8,assoctypes$[07],3,9);

DlgInteger(9,10,150,60000,30.5,12);
DlgInteger(10,10,150,60000,30.5,13);
DlgInteger(11,10,150,60000,30.5,14);
DlgInteger(12,10,150,60000,30.5,15);
DlgInteger(13,10,150,60000,30.5,16);

var ok3% := DlgShow(stimuliSelIDstemp%[00],stimuliSelIDstemp%[01],stimuliSelIDstemp%[02],stimuliSelIDstemp%[03],stimuliSelIDstemp%[04],stimuliSelIDstemp%[05],stimuliSelIDstemp%[06],stimuliSelIDstemp%[07],
timingLRPIC%[0],timingLRPIC%[1],timingLRPIC%[2],timingLRPIC%[3],timingLRPIC%[4]);
timing%[0]:=timingLRPIC%[0]; timing%[1]:=timingLRPIC%[1]; timing%[2]:=timingLRPIC%[2]; timing%[4]:=timingLRPIC%[3]; timing%[5]:=timingLRPIC%[4];

var countV%:=0;
for iii% :=0 to 7 do
    stimuliSelIDs%[iii%] := stimuliSelIDstemp%[iii%];
    if stimuliSelIDs%[iii%] =1 then
        countV% := countV% +1;
    endif
next;

if countV%<0 then
    DlgCreate("Error ... Please select image-sound pair",70,0,44.5); 
    DlgText("Error ... Please select image-sound pair",2,2);
    var ok2% := DlgShow();
    ASSOCSACCADE%(); 
endif;
return 1;end;

func ASSOCDISCRIM%()

SetNode();
trialtype$ := "Association Task plus Distractor";
scenario := 4;

DlgCreate("Please provide the following...");

DlgGroup("Auditory-Visual Selections:",1,1,42.5,9);
DlgGroup("Timing Criteria:",1,11,40.5,7);

DlgCheck(1,assoctypes$[00],3,2);
DlgCheck(2,assoctypes$[01],3,3);
DlgCheck(3,assoctypes$[02],3,4);
DlgCheck(4,assoctypes$[03],3,5);
DlgCheck(5,assoctypes$[04],3,6);
DlgCheck(6,assoctypes$[05],3,7);
DlgCheck(7,assoctypes$[06],3,8);
DlgCheck(8,assoctypes$[07],3,9);

DlgText("Time to get on target (ms):",2.5,12);
DlgText("Initial Fixation (ms):",2.5,13);
DlgText("Secondary Fixation (ms):",2.5,14);
DlgText("Target+Image Time (ms):",2.5,15);
DlgText("Reaction Time (ms):",2.5,16);
DlgText("Fixation Time for Reward (ms):",2.5,17);

DlgInteger(9,10,150,60000,30.5,12);
DlgInteger(10,10,150,60000,30.5,13);
DlgInteger(11,10,150,60000,30.5,14);
DlgInteger(12,10,10,60000,30.5,15);
DlgInteger(13,10,150,60000,30.5,16);
DlgInteger(14,10,150,60000,30.5,17);

var ok3% := DlgShow(stimuliSelIDstemp%[00],stimuliSelIDstemp%[01],stimuliSelIDstemp%[02],stimuliSelIDstemp%[03],stimuliSelIDstemp%[04],stimuliSelIDstemp%[05],stimuliSelIDstemp%[06],stimuliSelIDstemp%[07],
timing2PIC%[0],timing2PIC%[1],timing2PIC%[2],timing2PIC%[3],timing2PIC%[4],timing2PIC%[5]);
timing%[0]:=timing2PIC%[0]; timing%[1]:=timing2PIC%[1]; timing%[3]:=timing2PIC%[3]; timing%[5]:=timing2PIC%[5]; timing%[4]:=timing2PIC%[4]; timing%[2]:=timing2PIC%[2];

var countV% :=0;
for iii% :=0 to 7 do
    stimuliSelIDs%[iii%] := stimuliSelIDstemp%[iii%];
    if stimuliSelIDs%[iii%] =1 then
        countV% := countV% +1;
    endif
next;

if countV%<0 then
    DlgCreate("Error ... Please select image-sound pair",70,0,44.5); 
    DlgText("Error ... Please select image-sound pair",2,2);
    var ok2% := DlgShow();
    ASSOCDISCRIM%();    
endif;
return 1;end;

func ASSOCARRAY%()
SetNode();
trialtype$ := " Association-Discrimination Task";
scenario := 5;

steps[0] := 01;

DlgCreate("Please provide the following...");

DlgGroup("Auditory-Visual Selections:",1,1,42.5,9);
DlgGroup("Timing Criteria:",1,11,42.5,8);

DlgCheck(1,assoctypes$[00],3,2);
DlgCheck(2,assoctypes$[01],3,3);
DlgCheck(3,assoctypes$[02],3,4);
DlgCheck(4,assoctypes$[03],3,5);
DlgCheck(5,assoctypes$[04],3,6);
DlgCheck(6,assoctypes$[05],3,7);
DlgCheck(7,assoctypes$[06],3,8);
DlgCheck(8,assoctypes$[07],3,9);

DlgText("Time to get on target (ms):",2.5,12);
DlgText("Initial Fixation (ms):",2.5,13);
DlgText("Secondary Fixation (ms):",2.5,14);
DlgText("Target+Image Time (ms):",2.5,15);
DlgText("Reaction Time (ms):",2.5,16);
DlgText("Fixation Time for Reward (ms):",2.5,17);

DlgInteger(9,10,150,60000,30.5,12);
DlgInteger(10,10,150,60000,30.5,13);
DlgInteger(11,10,150,60000,30.5,14);
DlgInteger(12,10,10,60000,30.5,15);
DlgInteger(13,10,150,60000,30.5,16);
DlgInteger(14,10,150,60000,30.5,17);

var ok3% := DlgShow(stimuliSelIDstemp%[],timingMPIC%[0],timingMPIC%[1],timingMPIC%[2],timingMPIC%[3],timingMPIC%[4],timingMPIC%[5]);
timing%[0]:=timingMPIC%[0]; timing%[2]:=timingMPIC%[2]; timing%[1]:=timingMPIC%[1]; timing%[3]:=timingMPIC%[3]; timing%[5]:=timingMPIC%[5]; timing%[4]:=timingMPIC%[4];

var countV% :=0;
for iii% :=0 to 7 do
    stimuliSelIDs%[iii%] := stimuliSelIDstemp%[iii%];
    if stimuliSelIDs%[iii%] =1 then
        countV% := countV% +1;
    endif
next;

if countV%<0 then
    DlgCreate("Error ... Please select image-sound pair",70,0,44.5); 
    DlgText("Error ... Please select image-sound pair",2,2);
    var ok2% := DlgShow();
    ASSOCARRAY%();  
endif;
return 1;end;

func AUDITORYFIXATION%()
SetNode();
trialtype$ := "Association-Discrimination Task";
scenario := 6;

DlgCreate("Please provide the following...");

DlgGroup("Principle Selections:",1,6.5,40.5,3); 'Take from existing script downstairs.
DlgGroup("Timing Criteria:",1,10,40.5,4);

DlgText("** Fixation Positions Are Linked To Arrow Keys **",2.5,5);
DlgText("Time to get on Target (ms):",2.5,11);
DlgText("Initial Fixation Time (ms):",2.5,12);
DlgText("Fixation for Reward (ms):",2.5,13);

DlgInteger(1,10,200,60000,30.5,11);
DlgInteger(2,10,200,60000,30.5,12);
DlgInteger(3,10,200,60000,30.5,13);

var ok3% := DlgShow(SoundDotTimings%[0],SoundDotTimings%[1],SoundDotTimings%[2]); 'need variable for seleted sound
timing%[0]:=SoundDotTimings%[0]; timing%[1]:=SoundDotTimings%[1];  timing%[5]:=SoundDotTimings%[2];
return 1;end;

func CALIBRATION%()
scenario := 1;

DlgCreate("Please provide the following...",70,0,42.5);
DlgGroup("Fixation Parameters:",1,1,40.5,5);
DlgText("Horizontal Point (<=20 deg):",3.5,2);
DlgText("Vertical Point (<=20 deg):",3.5,3);
DlgText("Fixation Time for Reward (ms): ",3.5,4);
DlgText("** Fixation Positions Are Linked To Arrow Keys **",2.5,6);

DlgReal(1,10,-20,20,30.5,2);
DlgReal(2,10,-20,20,30.5,3);
DlgInteger(3,10,1,60000,30.5,4);

var ok3% := DlgShow(x,y,calitime%);
timing%[5] := calitime%;
return 1;end
'<<<<<<<<<<<<<<<<<<<<<<<<<<<<<<<<<<<<<<<<<<<<<<<<<<<<<<<<<<<<<<<<<<<<<<<<<<<<<<<<<<<<< END CONTROL DIALOGS
'<<<<<<<<<<<<<<<<<<<<<<<<<<<<<<<<<<<<<<<<<<<<<<<<<<<<<<<<<<<<<<<<<<<<<<<<<<<<<<<<<<<<< START IDLE%()
func Idle%()
View(data%);
sTime:=Maxtime();

'<<<<<<<<<<<<<<<<<<<<<<<<<<<<<<<<<<<<<<<<<<<<<<<<<<<<<<<<<<<<<<<<<<<<<<<<<<<<<<<<<<<<<<<<<<<<<<<<<<<<<<<< NEED TO FIND A BETTER WAY TO UPDATE SPIKE DISPLAY
if sTime>0 and(sTime-last>0.0135) then 
    View(data%).MemImport(mmch%[03],1,last,sTime-0.0035,mmch%[01]); 'for spike monitor
    last:=sTime;
endif;
'<<<<<<<<<<<<<<<<<<<<<<<<<<<<<<<<<<<<<<<<<<<<<<<<<<<<<<<<<<<<<<<<<<<<<<<<<<<<<<<<<<<<<<<<<<<<<<<<<<<<<<<< NEED TO FIND A BETTER WAY TO UPDATE SPIKE DISPLAY

if PresentationStart% = 1  then
    if listenvar%=0 then
        PresentationControlFn%();
    else
        listen%();'PresentationListenFn%();
    endif;
endif;

if LRPCStart% = 1  then
    if listenvar%=0 then
        LRPCControlFn%();
    else
        listen%()'LRPCListenFn%();
    endif;
endif;

if TwoPicStart% = 1  then
    if listenvar%=0 then
        TwoPicControlFn%();
    else
        listen%()'TwoPicListenFn%();
    endif;
endif;

if MPicStart% = 1  then
    if listenvar%=0 then
        MPicControlFn%();
    else
        listen%()'MPicListenFn%();
    endif;
endif;

if SoundDotStart% = 1  then
    if listenvar%=0 then
        SoundDotControl%();
    else
        listen%();
    endif;
endif;

if calibrateStart% = 1 then
    curHorWinSiz:=DHorWinSiz; curVerWinSiz:=DVerWinSiz;
endif;

initialForg();

'<<<<<<<<<<<<<<<<<<<<<<<<<<<<<<<<<<<<<<<<<<<<<<<<<<<<<<<<<<<<<<<<<<<<<<<<< START GETTING SEQUENCER VALUES
var chkvar1:=SampleSeqVar(1); 'HEpos Channel (from script)
var chkvar2:=SampleSeqVar(2); 'VEpos Channel (from script)
var chkvar3:=SampleSeqVar(3); 'HEpos (from SEQ)
var chkvar4:=SampleSeqVar(4); 'VEpos (from SEQ)

var chkvar5:=SampleSeqVar(5); 'HorTarWindow (right-side,(+))
var chkvar6:=SampleSeqVar(6); 'HorTarWindow (left-side,(-))
var chkvar7:=SampleSeqVar(7); 'VerTarWindow (top-side,(+))
var chkvar8:=SampleSeqVar(8); 'VerTarWindow (bottom-side,(-))

var chkvar10:=SampleSeqVar(10); 'fixation state (0= not fixating target/image; 1= within window)
var chkvar11:=SampleSeqVar(11); 'do case condition state

var chkvar20:=SampleSeqVar(20); 'Time to Get On-target, (ms)
var chkvar21:=SampleSeqVar(21); 'Initial Fixation Duration, (ms)
var chkvar22:=SampleSeqVar(22); 'Secondary Fixation Duration, (ms)
var chkvar23:=SampleSeqVar(23); 'Overlap Duration, (ms)
var chkvar24:=SampleSeqVar(24); 'Reaction Time, (ms)
var chkvar25:=SampleSeqVar(25); 'Fixation Duration for Reward, (ms)
var chkvar26:=SampleSeqVar(26); 'Reaward Duration, (ms)

var chkvar30:=SampleSeqVar(30); 'Time to Get On-target,SEQ
var chkvar31:=SampleSeqVar(31); 'Initial Fixation Duration,SEQ
var chkvar32:=SampleSeqVar(32); 'Secondary Fixation Duration,SEQ
var chkvar33:=SampleSeqVar(33); 'Overlap Duration,SEQ
var chkvar34:=SampleSeqVar(34); 'Reaction Time,SEQ
var chkvar35:=SampleSeqVar(35); 'Fixation Duration for Reward,SEQ
var chkvar36:=SampleSeqVar(36); 'Reward Duration,SEQ

PrintLog("ID Count: %.f\nStimID 00: %.f\nStimID 01: %.f\nStimID 02: %.f\nStimID 03: %.f\nStimID 04: %.f\nStimID 05: %.f\nStimID 06: %.f\nStimID 07: %.f\n\n",
count%,stimuliSelIDs%[00],stimuliSelIDs%[01],stimuliSelIDs%[02],stimuliSelIDs%[03],stimuliSelIDs%[04],stimuliSelIDs%[05],stimuliSelIDs%[06],stimuliSelIDs%[07]);
PrintLog("Fixation State: %.f\nDocase Condition: %.f\n\n",chkvar10,chkvar11);
PrintLog("HErightPOS: %.f\nVErightPOS: %.f\n",chkvar3,chkvar4);
PrintLog("HT+pos: %.f\nHT-pos: %.f\nVT+pos: %.f\nVT-pos: %.f\n\n",chkvar5,chkvar6,chkvar7,chkvar8);
PrintLog("Time to Get On-target: %.f\nInitial Fixation Duration: %.f\nSecondary Fixation Duration: %.f\nOverlap Duration: %.f\n", chkvar30,chkvar31,chkvar32,chkvar33);
PrintLog("Reaction Time: %.f\nFixation Duration for Reward: %.f\nReward Duration: %.f\n\n", chkvar34,chkvar35,chkvar36);
'<<<<<<<<<<<<<<<<<<<<<<<<<<<<<<<<<<<<<<<<<<<<<<<<<<<<<<<<<<<<<<<<<<<<<<<<< END GETTING SEQUENCER VALUES

xcor[00] := x+curHorWinSiz;
xcor[01] := x-curHorWinSiz;
xcor[02] := x-curHorWinSiz;
xcor[03] := x+curHorWinSiz;
ycor[00] := y+curVerWinSiz;
ycor[01] := y+curVerWinSiz;
ycor[02] := y-curVerWinSiz;
ycor[03] := y-curVerWinSiz;

View(xyWinHandle).XYAddData(2,xcor[],ycor[]);
View(xyWinHandle).XYAddData(3,x,y);

if chkvar11=0 then
    View(xyWinHandle).XYColour(2,0);
    View(xyWinHandle).XYColour(3,0);
else
    View(xyWinHandle).XYColour(2,15);
    View(xyWinHandle).XYColour(3,15);
endif;
    
View(data%);
eTime:=Maxtime();
return 1; end;
'<<<<<<<<<<<<<<<<<<<<<<<<<<<<<<<<<<<<<<<<<<<<<<<<<<<<<<<<<<<<<<<<<<<<<<<<<<<<<<<<<<<<< END IDLE%()
'<<<<<<<<<<<<<<<<<<<<<<<<<<<<<<<<<<<<<<<<<<<<<<<<<<<<<<<<<<<<<<<<<<<<<<<<<<<<<<<<<<<<<<<<<<< START OF PROCEDURES 
Proc SpikeMonitorSetup()  'for spike monitor
mmch%[03] := View(data%).MemChan(6,50,BinSize(1),15);
ChanScale(mmch%[03],ChanScale(1));
ChanOffset(mmch%[03],ChanOffset(1));
ChanHide(mmch%[03]);

sm% := SMOpen(1,1);
if sm%>0 then
    SMControl(0,2);
    SMControl(2,1);
    SMControl(4,0);
    SMControl(6,0);
    SMControl(8,10);
    SMControl(9,0.04);
    SMControl(10,0);
    Window(28.75,63.25,57.5,100);
endif;
return;end;

Proc StartUpDialog()
DlgCreate("Welcome to Your Experiment.");

DlgGroup("Animal Information",1,1,49.5,2);
DlgGroup("Channel Order",1,3,49.5,7);
DlgGroup("Eye Coil Lead",1,10,49.5,2);

DlgText(list$[00],2,2);
DlgText(list$[01],2,4);
DlgText(list$[02],2,5);
DlgText(list$[03],2,6);
DlgText(list$[04],2,7);
DlgText(list$[05],2,8);
DlgText(list$[06],2,9);

DlgString(1,33.5,30,"",16,2);
DlgString(2,21.5,30,"",8,4);
DlgString(3,21.5,30,"",8,5);
DlgString(4,21.5,30,"",8,6);
DlgString(5,21.5,30,"",8,7);
DlgString(6,21.5,30,"",8,8);
DlgString(7,21.5,30,"",8,9);

DlgList(8,20,eye$[],2,3,11);

ok% := DlgShow(w$,channel$[00],channel$[01],channel$[02],channel$[03],channel$[04],channel$[05],eye%);

if ok%=1 then
    if eye%=0 then
        HEpos% := 2;
        VEpos% := 3;
    else
        HEpos% := 4;
        VEpos% := 5;
    endif;
endif;
return;end;

Proc SetNode();
var CommonSetNode%;
if CommonSetNode%=0 then
    iii% :=0;
    for iii% :=0 to 7 do
        stimuliSelIDstemp%[iii%]:=0;
    next;
    stimuliSelIDstemp%[00] := 1;
endif;
return;end;

Proc CleanUp()
View(LogHandle());						
EditSelectAll();						
EditClear();							
if data%>0 then							
  View(data%);							
  FileClose();
endif;
return;end;

Proc Setup()
View(data%);
Window(0,0,57.5,63.25);
XRange(0,10);
ChanScale(2,10);
ChanScale(3,10);
ChanScale(4,10);
ChanScale(5,10);
YRange(2,-20,20);
YRange(3,-20,20);
YRange(4,-20,20);
YRange(5,-20,20);
ChanOrder(2,0,3);
ChanOrder(4,0,5);
ChanColour(2,1,16);
ChanColour(3,1,14);
ChanColour(4,1,16);
ChanColour(5,1,14);
ChanWeight(1,1.79641);   'Change channel weight
ChanWeight(5,0.399701);   'Change channel weight
ChanWeight(2,0.803892);   'Change channel weight
ChanWeight(3,0.803892);   'Change channel weight
ChanWeight(4,0.803892);   'Change channel weight
ChanWeight(5,0.803892);   'Change channel weight

mmch%[00] := MemChan(8,100); 'text mark channel (403)
HCursorNew(1,-1);
ChanShow(mmch%[00]);
ChanHide(2);
ChanHide(3);
ChanHide(701);
ChanHide(801);
ChanHide(802);
return;end;

Proc EyeMonitor()
xyWinHandle:=MeasureToXY(14,2,0,1,0,0);
MeasureX(100,4,"Cursor(0)","0",0);
MeasureY(100,5,"Cursor(0)","0",0);
MeasureChan(1,"Channel 1",0);
WindowVisible(1);
Process(0.0, 28.1893, 0, 1);
YRange(-2,-15,15); 'Visible channels
XRange(-25,25);
XYDrawMode(1,1,2);   'Point draw mode
XYDrawMode(1,2,8);   'Point size
XYColour(1,16);   'Set XY channel colour to red=16
YAxisStyle(-1, 1, 5);
YAxisAttrib(-1, 2);
XAxisStyle(1, 1, 5);
XAxisAttrib(0);
Grid(1);
Window(0,63.25,28.75,100);
WindowVisible(1);
ViewColour(0,0); ' change background=0 to black=0
XYSetChan(0); ' target Channel (surround)
XYDrawMode(2,2,0);   'Point size
XYDrawMode(2,4,1);   'Line Thinkness
XYJoin(2,2);
XYColour(2,14);   'Set XY channel colour to yellow/brown=12
XYSetChan(0); ' target Channel (center)
XYDrawMode(3,1,0);   'Point draw mode
XYDrawMode(3,2,4);   'Point size
XYColour(3,14);   'Set XY channel colour to yellow/brown=12
ProcessAuto(0.025,1,0,0.001,0.1);

xcor[00] := x+curHorWinSiz;
xcor[01] := x-curHorWinSiz;
xcor[02] := x-curHorWinSiz;
xcor[03] := x+curHorWinSiz;
ycor[00] := y+curVerWinSiz;
ycor[01] := y+curVerWinSiz;
ycor[02] := y-curVerWinSiz;
ycor[03] := y-curVerWinSiz;

View(xyWinHandle).XYAddData(2,xcor[],ycor[]);
View(xyWinHandle).XYAddData(3,x,y);

return;end;

Proc TriggeredSpikes()
View(data%);
MeasureX(102,1,"Cursor(0)","0",0);
MeasureY(100,1,"Cursor(0)","0",0);
mmch%[01] := MeasureToChan(0,"Spikes",5,8,1,0,"HCursor(2)",0,1);
ProcessAuto(0.001,0,0,0,0,mmch%[01]);
DrawMode(mmch%[01],2);
return;end;

Proc Velocity()
View(data%);
var chDupNo4% := ChanDuplicate(4);
var chDupNo5% := ChanDuplicate(5);
ChanProcessAdd(chDupNo4%,3,0.003); 'Add Slope to channel
ChanProcessAdd(chDupNo5%,3,0.003); 
ChanProcessAdd(chDupNo4%,0); 'Add Rectify to channel
ChanProcessAdd(chDupNo5%,0); 
var chEyeVel% := VirtualChan(0, "");   'Created new virtual channel 0
var EVchNo% := HCursorNew(chEyeVel%,75);
VirtualChan(chEyeVel%, "Sqrt(Sqr(Ch("+Str$(chDupNo4%)+"))+Sqr(Ch("+Str$(chDupNo5%)+")))", 0, Binsize(chDupNo5%), 0);  'Edit virtual channel
ChanShow(chEyeVel%);
YRange(chEyeVel%,0,500);
MeasureX(102,chEyeVel%,"Cursor(0)","0",0); 'chEyeVel%
MeasureY(100,chEyeVel%,"Cursor(0)","0",0);
mmch%[02] :=MeasureToChan(0,"SaccadeP",5,7,chEyeVel%,0,"HCursor(1)",0,1);
ProcessAuto(0,0,0,0,0,mmch%[02]);
DrawMode(mmch%[02],2);
ChanHide(mmch%[02]);
return;end;

Proc Calibrate()

var openStatus% := SerialOpen(portNum%,9600,bitsNum%,0,1,0); '2 = odd parity
SerialWrite(portNum%,"cali",term$);
var abc$:=Str$(x);
SerialWrite(portNum%,abc$,term$); 
abc$:=Str$(y);
SerialWrite(portNum%,abc$,term$);

rein$:=""; 
var readCh% := SerialRead(portNum%,rein$,term$);
while rein$ <> "cali_ACK"  do
    readCh% := SerialRead(portNum%,rein$,term$);
wend;

initialForg();
return;end;
'<<<<<<<<<<<<<<<<<<<<<<<<<<<<<<<<<<<<<<<<<<<<<<<<<<<<<<<<<<<<<<<<<<<<<<<<<<<<<<<<<<<<<<<<<<< END OF PROCEDURES
''''''''''''''''''''''''''''''''''''''''''''''''''''''''''''''''''''''''''''''''''''
func walk%()
return 0; end;

func axiswalk%()
return 0; end;

func passiveauditory%()
return 0; end;

func setpointwalk%()
return 0; end;

func radialwalk%()
return 0; end;

func randomwalk%()
return 0; end;
