# Supplementary material for: A flexible user-interface for audiovisual presentation and interactive control in neurobehavioral experiments
Source: F1000Res. 2013 Jun 6;2:20. Originally published 2013 Jan 23. [Version 2] doi: 10.12688/f1000research.2-20.v2 (PMC3907162; doi:10.12688/f1000research.2-20.v2)
Supplement: Spike2 control script files. — The two control scripts used to interact between users and the presentation script as well as the configuration used to collect data. [file f1000research-2-1496-s0003.tgz › Behavioral_Control_Functions.s2s]

'Suleman Mazhar's Behavioral Control Program (completed work 2011_01_19; last saved file dated 2011_01_05))
'Christopher Noto Revised Program (starting 2011_01_20)
'<<<<<<<<<<<<<<<<<<<<<<<<<<<<<<<<<<<<<<<<<<<<<<<<<<<<<<<<<<<<<<<<<<<<<<<<<<<<<<<<<<<<<<<<<<<<<<<<< START GLOBAL VARIABLES (TRANSFER TO DLG SCRIPT)
var PresentationStart%:=0;      'SET TO 1 FOR ENTRY INTO CONTROL LOOP PRESENTATIONSTART%()
var LRPCStart%:=0;              'SET TO 1 FOR ENTRY INTO CONTROL LOOP LRPCSTART%()
var TwoPicStart%:=0;            'SET TO 1 FOR ENTRY INTO CONTROL LOOP TWOPICSTART%()
var MPicStart%:=0;              'SET TO 1 FOR ENTRY INTO CONTROL LOOP MPICSTART%()
var SoundDotStart%:=0;          'SET TO 1 FOR ENTRY INTO CONTROL LOOP SOUNDDOTSTART%() <<<<<<<<<<<< FUNCTIONAL?

var trialSuccess:=0;            'HOLDS NUMBER OF SUCCESSFUL TRIALS
var trialTotal:=0;              'HOLDS TOTAL NUMBER OF TRIALS
var oldtrialPercent:=0;         'HOLDS RATIO OF SUCCESS:FAILURE TRIALS
var oldTotal:=0;                'HOLDS TOTAL NUMBER OF TRIALS

var x:=0;                       'HOLDS THE CENTRAL VALUE OF THE HORIZONTAL FIXATION TARGET LOCATION (?) 
var y:=0;                       'HOLDS THE CENTRAL VALUE OF THE VERTICAL FIXATION TARGET LOCATION (?)
var LRpicx:=6;                  'HOLDS THE CENTRAL VALUE OF THE HORIZONTAL IMAGE LOCATION DURING THE ASSOCIATION PLUS SACCADE TASK (?) 
var LRpicy:=0;                  'HOLDS THE CENTRAL VALUE OF THE VERTICAL IMAGE LOCATION DURING THE ASSOCIATION PLUS SACCADE TASK (?)
var xrightIm:=0;                'HOLDS THE CENTRAL VALUE OF THE HORIZONTAL IMAGE LOCATION DURING THE ASSOCIATION PLUS DISTRACTOR TASK (?)
var yrightIm:=0;                'HOLDS THE CENTRAL VALUE OF THE VERTICAL IMAGE LOCATION DURING THE ASSOCIATION PLUS DISTRACTOR TASK (?)
var MPICcenterX:=0;             'HOLDS THE CENTRAL VALUE OF THE HORIZONTAL IMAGE LOCATION DURING THE ASSOCIATION ARRAY TASK (?)
var MPICcenterY:=0;             'HOLDS THE CENTRAL VALUE OF THE VERTICAL IMAGE LOCATION DURING THE ASSOCIATION ARRAY TASK (?)

var ScreenX := x;               'HOLDS THE CENTRAL VALUE OF THE HORIZONTAL FIXATION TARGET LOCATION (?)
var ScreenY := y;               'HOLDS THE CENTRAL VALUE OF THE HORIZONTAL FIXATION TARGET LOCATION (?)
var ScreenImX := xrightIm;      'HOLDS THE CENTRAL VALUE OF THE HORIZONTAL IMAGE LOCATION DURING THE ASSOCIATION PLUS SACCADE TASK (?)
var ScreenImY := yrightIm;      'HOLDS THE CENTRAL VALUE OF THE VERTICAL IMAGE LOCATION DURING THE ASSOCIATION PLUS SACCADE TASK (?)

var DHorWinSiz:= 2;             'HOLDS THE STANDARD HORIZONTAL "WINDOW" SIZE ABOUT ALL THE FIXATION TARGET
var DVerWinSiz:= 2;             'HOLDS THE STANDARD VERTICAL "WINDOW" SIZE ABOUT ALL THE FIXATION TARGET
var ImHorWinSiz:= 3.25;         'HOLDS THE STANDARD HORIZONTAL "WINDOW" SIZE OF ALL THE IMAGES WE USE
var ImVerWinSiz:= 2.1;          'HOLDS THE STANDARD VERTICAL "WINDOW" SIZE OF ALL THE IMAGES WE USE

var curHorWinSiz:=DHorWinSiz;   'HOLDS THE HORIZONTAL VALUE TO OF "WINDOW" TO BE DRAWN IN THE EYE POSITION MONITOR
var curVerWinSiz:=DVerWinSiz;   'HOLDS THE VERTICAL VALUE TO OF "WINDOW" TO BE DRAWN IN THE EYE POSITION MONITOR

var ImageIDs$[30];              'HOLDS THE PHYSICAL IDS OF THE CHECKED IMAGE/SOUND SELECTIONS FROM THE EXPERIMENT DIALOGS (TO BE SENT TO PRESENTATION)

var fixated%:=0;                'HOLDS THE FIXATION STATE AS SET BY THE SEQUENCER (1=FIXATED); IDLE%() SETS (0= NOT FIXATED) AT THE BEGINNING OF EACH STEP IN THE EXPERIMENT
var stimulusState%:=0;          'HOLDS THE STIMULUS STATE (0=BLACK SCREEN, 1=FIXATION TARGET ON, 2 = IMAGE OR SOUND ON (?)
var listenvar%:=0;              'HOLDS THE VARIABLE THAT DIRECTS FROM CONTROL FUNCTIONS TO LISTEN FUNCTIONS (LISTENVAR=0, GO TO CONTROL FUNC; LISTENVAR=1, GO TO LISTEN FUNC

var DACv := 32768/5;            'DAC UNITS PER VOLT                                                  
var scaling:=10;                'SCALE DAC UNITS PER VOLT TO 10 DEGREES PER VOLT 

var portNum% := 1;              'HOLDS SERIAL PORT NUMBER
var bitsNum% := 8;              'HOLDS SERIAL PORT BIT TO NUMBER READ/WRITE FROM
var readCh%;                    'HOLDS THE SERIAL READ STATE (N>0 IF DATA READ FROM PORT)
var term$ := "\n";              'TERMINATES READ (?)
var rein$ := "b";               'UNKNOWN 'Port call settings
var ImTok$;                     'HOLDS THE IMAGE TOKEN READ BY SPIKE2
var ImToksend$;                 'HOLDS THE IMAGE TOKEN SENT TO PRESENTATION
var shown$;                     'HOLDS DISCRIPTOR TEXT TO BE WRITTEN IN TEXT MARKER CHANNEL
var abc$;                       'HOLDS THE CENTRAL VALUE OF EITHER THE TARGET OR IMAGE LOCATION SENT TO PRESENTATION

var count%;
var lim% := 0;

var GCount%;                    'UNKNOWN
var GSCount%;                   'UNKNOWN 
var ImCount%;                   'UNKNOWN
var ImGCount%;                  'UNKNOWN
var counting%;                  'UNKNOWN
var temp:=0;                    'UNKNOWN
'<<<<<<<<<<<<<<<<<<<<<<<<<<<<<<<<<<<<<<<<<<<<<<<<<<<<<<<<<<<<<<<<<<<<<<<<<<<<<<<<<<<<<<<<<<<<<<<<< END GLOBAL VARIABLES (TRANSFER TO DLG SCRIPT)
'<<<<<<<<<<<<<<<<<<<<<<<<<<<<<<<<<<<<<<<<<<<<<<<<<<<<<<<<<<<<<<<<<<<<<<<<<<<<<<<<<<<<<<<<<<<<<<<<< START UNIFIED CONTROL
Func initialize%()

portNum% := 1;
bitsNum% := 8;
term$ := "\n";
rein$ := "b";
lim% := 0;

var openStatus% := SerialOpen(portNum%,9600,bitsNum%,0,1,0); '2 = odd parity                                  
var whilestate% := 0;
SerialWrite(portNum%,"startr",term$);

if scenario=2 or scenario=6 then
    while rein$ <> "start_ACK" do ' keep listening until ack is received
        readCh% := SerialRead(portNum%,rein$,term$); ' read off Start_ACK
        lim%+=1;
        if lim%>50000 then
            'Sound("SH");
            'Message("Communication Error (00a):  Did not receive Start Acknowledgement.\nPresentation may have to be restarted.");
            finishPresentation%();
            initialize%();
        endif;
    wend;
    x:=0;
    y:=0;
endif;

if scenario=3 or scenario=4 or scenario=5 then
    while rein$ <> "start_ACK" do ' keep listening until ack is received
        readCh% := SerialRead(portNum%,rein$,term$); ' read off Start_ACK
    wend;
endif;

if scenario<>1 then
    sendStimuliIDs%();

    curHorWinSiz:=DHorWinSiz; ' set window dimensions as the presentation is starting 
    curVerWinSiz:=DVerWinSiz;
    initialForg();

    stimulusState%:=0;
    fixated%:=0;
    SampleSeqVar(10,fixated%); ' 0 = not fixated yet, 1=just fixated
    SampleSeqVar(11,stimulusState%);   'stimulus current state set at black screen

    ImCount% :=0;
    GCount% :=0;

    if scenario=2 or scenario=6 then 
        ImTok$ := init$[00];
    endif;
    if scenario=3 then
        ImTok$ := init$[01];
    endif;
    if scenario=4 then
        ImTok$ := init$[02];'
    endif;
    if scenario=5 then
        ImTok$ := init$[03];
    endif;

    trialSuccess:=0;
    trialTotal:=0;
    Yield(0.01);
endif;
end;

Func listen%()
readCh% := SerialCount(portNum%,term$);
    if readCh% >0 then
        readCh% := SerialRead(portNum%,rein$,term$);        
        if rein$ = (ImToksend$+"_ACK") then
            listenvar% :=0;
            SampleSeqVar(11,stimulusState%); ' set proper state in sequencer    
            SampleSeqVar(10,fixated%); ' set proper fixation in sequencer
            'PrintLog("\nACK received is: "+rein$);
            if ImToksend$<>"blak" then
                if scenario=1 then
                else
                endif;
                if scenario=2 then
                    if ImToksend$="gren" then
                        code%[00] := 00;
                        shown$ := "Fixation Target On, ";
                    else   ' second last step
                        code%[00] := 01;
                        shown$ := "Image On plus Sound, "
                    endif;
                MemSetItem(mmch%[00],0,MaxTime(),code%[],shown$+" Goal Centered at: " + Str$(x)+","+Str$(y));
                endif;
                if scenario=3 or scenario=4 then
                    if ImToksend$="gren" then 'start
                        code%[00] := 00;
                        shown$ := "Fixation Target On,";
                    else 
                        if ImToksend$="GNSDb" or ImToksend$="GNSDn" then
                            code%[00] := 10;
                            shown$ := "Fixation Target plus Sound,";
                        else
                            if ImToksend$="G2PC" then
                                code%[00] := 07;
                                shown$ := "Fixation Target plus Image, ";
                            else 'second last stage; just before success of trial
                                code%[00] := 01;
                                shown$ := "Image Only, ";
                            endif;
                        endif;                    
                    endif;
                MemSetItem(mmch%[00],0,MaxTime(),code%[],shown$+" Goal Centered at: " + Str$(x)+","+Str$(y));
                endif;
                if scenario=5 then
                    if ImToksend$="gren" then 'start
                        code%[00] := 00;
                        shown$ := "Fixation Target On,";
                    else 
                        if ImToksend$="GNSDb" or ImToksend$="GNSDn" then
                            code%[00] := 10;
                            shown$ := "Fixation Target plus Sound,";
                        else
                            if ImToksend$="GMPC" then
                                code%[00] := 07;
                                shown$ := "Fixation Target plus Array, ";
                                readCh% := SerialRead(portNum%,rein$,term$); MPICcenterX:=Val(rein$);
                                readCh% := SerialRead(portNum%,rein$,term$); MPICcenterY:=Val(rein$);
                            else 'second last stage; just before success of trial
                                code%[00] := 01;
                                shown$ := "Array Only, ";
                            endif;
                        endif;
                    endif;
                MemSetItem(mmch%[00],0,MaxTime(),code%[],shown$+" Goal Centered at: " + Str$(x)+","+Str$(y));
            endif;
            if scenario=6 then
                if ImToksend$<>"blak" then
                    if ImToksend$="gren" then
                        code%[00] := 00;
                        shown$ := "Fixation Target On, ";
                    else ' second last step before success
                        code%[00] := 10;
                        shown$ := "Sound Only, "
                    endif;                                            
                endif;
            MemSetItem(mmch%[00],0,MaxTime(),code%[],shown$+" Goal Centered at: " + Str$(x)+","+Str$(y));
            endif;
            endif;
        endif;
    else
        'PrintLog("\nError in ACK: received token is: "+rein$);
    endif;
end;

Proc control()
if scenario=2 or scenario=3 or scenario=6 then
    if scenario=2 or scenario=6 then
        setForgiveWin();
    else
        initialForg();
    endif;
    
    SerialWrite(portNum%,ImToksend$,term$);
    abc$:=Str$(ScreenX); 
    SerialWrite(portNum%,abc$,term$); 
    abc$:=Str$(ScreenY);     
    SerialWrite(portNum%,abc$,term$);
    readCh% := SerialCount(portNum%,term$);
    if readCh% >0 then
        readCh% := SerialRead(portNum%,rein$,term$);        
        if rein$ = (ImToksend$+"_ACK") then
            SampleSeqVar(10,fixated%);
            SampleSeqVar(11,stimulusState%);    
        endif;
    else
        listenvar% :=1;
    endif;
endif;

if scenario=4 or scenario=5 then
    initialForg();
    SerialWrite(portNum%,ImToksend$,term$);
    if stimulusState% = 3 then
        abc$:=Str$(ScreenImX); 
        SerialWrite(portNum%,abc$,term$); 
        abc$:=Str$(ScreenImY);     
        SerialWrite(portNum%,abc$,term$);
    else 
        abc$:=Str$(ScreenX); 
        SerialWrite(portNum%,abc$,term$); 
       abc$:=Str$(ScreenY);     
        SerialWrite(portNum%,abc$,term$);
    endif;
    readCh% := SerialCount(portNum%,term$);
    if readCh% >0 then
        readCh% := SerialRead(portNum%,rein$,term$);        
        if rein$ = (ImToksend$+"_ACK") then
            SampleSeqVar(10,fixated%);
            SampleSeqVar(11,stimulusState%);
        else
            PrintLog("Error");
        endif;
    else
        listenvar% :=1;
    endif;
endif;
return;end;
'<<<<<<<<<<<<<<<<<<<<<<<<<<<<<<<<<<<<<<<<<<<<<<<<<<<<<<<<<<<<<<<<<<<<<<<<<<<<<<<<<<<<<<<<<<<<<<<<< END UNIFIED CONTROL
'<<<<<<<<<<<<<<<<<<<<<<<<<<<<<<<<<<<<<<<<<<<<<<<<<<<<<<<<<<<<<<<<<<<<<<<<<<<<<<<<<<<<<<<<<<<<<<<<< START SCENARIO CONTROL FUNCTIONS
func PresentationControlFn%()' CALLED FROM IDLE%()
rein$:="";
if fixated% >= 2 then
    fixated% := SampleSeqVar(10); 'GET FIXATION STATE FROM SEQUENCER (NOT FIXATING=0, FIXATING=1)
    temp:=temp+1;
else
    temp:=0;
    docase        
    case fixated% = 0 then 'o_fix=0   
        docase
        case stimulusState% = 0 then 'stimulusState%=0, fixated%=0; BLACK SCREEN, NOT FIXATING TARGET
            stimulusState%:=1;
            fixated% := 2; 'do nothing... just set next stimulus state to green            
            ImToksend$ := "gren";
            SetWindowSizeInPresentationControl();
            'successRate();
            'trialTotal:=round(trialTotal+1);
        case stimulusState% = 1 then 'stimulusState%=1, fixated%=0; FIXATION TARGET ON, NOT FIXATING TARGET
            stimulusState%:=0; 
            ImToksend$ := "blak";
            SetWindowSizeInPresentationControl();
            successRate();
            code%[00] := 04;
            MemSetItem(mmch%[00],0,MaxTime(),code%[],"Trial Fail/Black Screen");
            if GCount%<10000 then 'KEEP PRESENTING FIXATION TARGET
               GCount% := GCount%+1;
            else 
                stimulusState% := 4; 'RESETS SEQUENCER TO BLACK SCREEN
                PresentationStart% :=0; 'STOP PROCESSING, MONKEY FAILS TO ACQUIRE FIXATION TARGET
            endif;
        case stimulusState% = 2 then 'stimulusState%=2, fixated%=0; IMAGE ON, NOT FIXATING IMAGE
            stimulusState%:=0; 
            ImToksend$ := "blak";
            SetWindowSizeInPresentationControl();
            successRate();
            code%[00] := 04;
            MemSetItem(mmch%[00],0,MaxTime(),code%[],"Trial Fail/Black Screen");
            if ImCount%<10000 then 'KEEP PRESENTING IMAGE                   
                ImCount% := ImCount%+1;
                ImTok$:="back"; '<<<<<<<<<<<<<<<<<<<<<<<<<<<<<<<<<
            else 
                stimulusState% := 4; 'RESETS SEQUENCER TO BLACK SCREEN
                PresentationStart% :=0; 'STOP PROCESSING, MONKEY FAILS TO ACQUIRE FIXATION TARGET
            endif;
        endcase;
    
    case fixated% = 1 then 'o_fix=1
        fixated% :=2;
        docase
        case stimulusState% = 0 then 'stimulusState%=0, fixated%=1; BLACK SCREEN, EYE POSITION IN WINDOW (NO TARGET PRESENTED)
            stimulusState%:=1;
            ImToksend$ := "gren"; 'do nothing... just set next stimulus state to green
            SetWindowSizeInPresentationControl();
            'successRate();
            'trialTotal:=round(trialTotal+1);
        case stimulusState% = 1 then 'stimulusState%=1, fixated%=1; FIXATION TARGET ON, FIXATING TARGET
            stimulusState%:=2;
            GCount% := 0;
            ImCount% := ImCount%+1;
            ImToksend$ := ImTok$;
            SetImageSizeInControl();
            trialTotal:=round(trialTotal+1);
        case stimulusState% = 2 then 'stimulusState%=2, fixated%=1; IMAGE ON, FIXATING IMAGE
            stimulusState%:=0;
            fixated%:=0;
            ImTok$ := "next"; 
            ImCount% := 0;  
            ImToksend$ := "blak";
            SetImageSizeInControl();
            trialSuccess:=trialSuccess+1;
            successRate();
            code%[00]:=03;
            MemSetItem(mmch%[00],0,MaxTime(),code%[],"Trial Success/Black Screen");
            endcase;
    endcase;
    control();
endif;
end;
'<<<<<  END ASSOCIATION TRAINING SCENARIO
'<<<<<  START ASSOCIATION PLUS SACCADE SCENARIO
func LRPCControlFn%()
rein$:="";
if fixated% >= 2 then
    fixated% := SampleSeqVar(10);
    temp:=temp+1;
else
    temp:=0;
    docase 
    case fixated% = 0 then 'o_fix=0   
        docase
        case stimulusState% = 0 then  'o_state = black, o_fix=0
            stimulusState%:=1; 
            ImToksend$ := "gren";
            fixated% := 2; 'do nothing... just set next stimulus state to green
            SetWindowSizeInControl();  
            'successRate();
            'trialTotal:=round(trialTotal+1);
        case stimulusState% = 1 then  'o_state = green, o_fix=0
            stimulusState%:=0;
            ImToksend$ := "blak";
            code%[00] := 04;
            MemSetItem(mmch%[00],0,MaxTime(),code%[],"Trial Fail/Black Screen");
            SetWindowSizeInControl();
            successRate();
            if GCount% < 10000 then ' repeat green dot
               GCount% := GCount%+1;
            else ' Stop processing as monkey doesnt focus
                stimulusState% := 4; 
                PresentationStart% :=0;
            endif;
        case stimulusState% = 2 then  'o_state = green dot with sound, o_fix=0
            stimulusState%:=0; 
            ImToksend$ := "blak";
            code%[00] := 04;
            MemSetItem(mmch%[00],0,MaxTime(),code%[],"Trial Fail/Black Screen");
            SetWindowSizeInControl();
            successRate();
            if GSCount% < 10000 then ' Present green dot
               GSCount% := GSCount%+1;
            else ' Stop processing as monkey doesnt focus
                stimulusState% := 4; 
                LRPCStart% :=0;
            endif;
        case stimulusState% = 3 then  'o_state = image, o_fix=0
            stimulusState%:=0; 
            ImToksend$ := "blak";
            code%[00] := 04;
            MemSetItem(mmch%[00],0,MaxTime(),code%[],"Trial Fail/Black Screen");
            SetWindowSizeInControl();
            successRate();
            if ImCount% < 10000 then ' Present green dot
                ImCount% := ImCount%+1; 
                ImTok$:="backLR";
            else ' Stop processing as monkey doesnt focus
                stimulusState% := 4; 
                LRPCStart% :=0;
            endif;            
        endcase;
    
    case fixated% = 1 then 'o_fix=1
        fixated% :=2;
        docase
        case stimulusState% = 0 then  'o_state = black, o_fix=1
            stimulusState%:=1; 
            ImToksend$ := "gren"; 'do nothing... just set next stimulus state to green
            SetWindowSizeInControl();
            'successRate();
            'trialTotal:=round(trialTotal+1);
        case stimulusState% = 1 then  'o_state = green, o_fix=1 => present green dot with sound
            GCount% := 0; 
            stimulusState%:=2; 
            if ImTok$ = "nextLR" then
                ImToksend$ := "GNSDn" ;
            else               
                ImToksend$ := "GNSDb" ;
            endif;
            SetWindowSizeInControl();
            trialTotal:=round(trialTotal+1);
         case stimulusState% = 2 then  'o_state = green, o_fix=1 => present next image
            GSCount% := 0;
            stimulusState%:=3;
            ImToksend$ := ImTok$;
            if Rand()>0.5 then ''decide randomly the left or right position of image display
                x:=LRpicx; y:=LRpicy;
            else
                x:=-LRpicx; y:=LRpicy;
            endif;
            SetImageSizeInControl();
         case stimulusState% = 3 then  'o_state = image, o_fix=1 => present green dot
            ImTok$ := "nextLR";
            ImCount% := 0; 
            ImToksend$ := "blak";
            stimulusState%:=0;            
            fixated%:=0;
            code%[00]:=03;
            MemSetItem(mmch%[00],0,MaxTime(),code%[],"Trial Success/Black Screen");
            SetWindowSizeInControl();
            trialSuccess:=trialSuccess+1;
            successRate();
        endcase;
    endcase;
    control();
endif;
end;  
'<<<<<  END ASSOCIATION PLUS SACCADE SCENARIO
'<<<<<  START ASSOCIATION PLUS DISTRACTOR SCENARIO
func TwoPicControlFn%()
rein$:="";
if fixated% >= 2 then
    fixated% := SampleSeqVar(10);
    temp:=temp+1;
else
    temp:=0;
    docase 
    case fixated% = 0 then 'o_fix=0   
        docase
        case stimulusState% = 0 then  'o_state = black, o_fix=0
            stimulusState%:=1; 
            ImToksend$ := "gren"; 
            fixated% := 2; 'do nothing... just set next stimulus state to green
            SetWindowSizeInControl();
            'successRate();            
            'trialTotal:=round(trialTotal+1);
        case stimulusState% = 1 then  'o_state = green, o_fix=0
            stimulusState%:=0; 
            ImToksend$ := "blak";
            code%[00] := 04;
            successRate();
            MemSetItem(mmch%[00],0,MaxTime(),code%[],"Trial Fail/Black Screen");
            SetWindowSizeInControl();
            if GCount% < 10000 then ' repeat green dot
               GCount% := GCount%+1;
            else ' Stop processing as monkey doesnt focus
                stimulusState% := 4; 
                PresentationStart% :=0;
            endif;
        case stimulusState% = 2 then  'o_state = green dot with sound, o_fix=0
            stimulusState%:=0; 
            ImToksend$ := "blak";
            code%[00] := 04;
            MemSetItem(mmch%[00],0,MaxTime(),code%[],"Trial Fail/Black Screen");
            SetWindowSizeInControl();
            successRate();
            if GSCount% < 10000 then ' Present green dot
               GSCount% := GSCount%+1;
            else ' Stop processing as monkey doesnt focus
                stimulusState% := 4; 
                LRPCStart% :=0;
            endif;
        case stimulusState% = 3 then  'o_state = image, o_fix=0
            ImGCount% := 0; 
            stimulusState%:=0; 
            ImToksend$ := "blak";
            successRate();            
            code%[00] := 04;
            MemSetItem(mmch%[00],0,MaxTime(),code%[],"Trial Fail/Black Screen");
            SetWindowSizeInControl();            
            if ImGCount% < 10000 then ' Present green dot
                ImGCount% := ImCount%+1; ' ImToksend$:="blak";
            else ' Stop processing as monkey doesnt focus
                stimulusState% := 100; 
                LRPCStart% :=0;
            endif;  
        case stimulusState% = 4 then  'o_state = image, o_fix=0
            stimulusState%:=0; 
            ImToksend$ := "blak";
            successRate();
            code%[00] := 04;
            MemSetItem(mmch%[00],0,MaxTime(),code%[],"Trial Fail/Black Screen");
            SetWindowSizeInControl();
            if ImCount% < 10000 then ' Present green dot
                ImCount% := ImCount%+1; 
                ImTok$:="back2P";
            else ' Stop processing as monkey doesnt focus
                stimulusState% := 100; 
                TwoPicStart% :=0;
            endif;             
        endcase;
    
    case fixated% = 1 then 'o_fix=1
        fixated% :=2;
        docase
        case stimulusState% = 0 then  'o_state = black, o_fix=1
            stimulusState%:=1; 
            ImToksend$ := "gren"; 'do nothing... just set next stimulus state to green
            SetWindowSizeInControl();
            'successRate();
            'trialTotal:=round(trialTotal+1);
        case stimulusState% = 1 then  'o_state = green, o_fix=1 => present green dot with sound
            GCount% := 0; stimulusState%:=2; 
            if ImTok$ = "next2P" then
                ImToksend$ := "GNSDn";
            else               
                ImToksend$ := "GNSDb";
            endif;
            SetWindowSizeInControl();
            trialTotal:=round(trialTotal+1);
        case stimulusState% = 2 then  'o_state = green, o_fix=1 => present green dot with sound
            GCount% := 0; 
            stimulusState%:=3; 
            ImToksend$ := "G2PC";   
            if Rand()>0.5 then ''decide randomly the left or right position of image display
                xrightIm:=LRpicx; 
                yrightIm:=LRpicy;
            else
                xrightIm:=-LRpicx;
                yrightIm:=LRpicy;
            endif;
        case stimulusState% = 3 then  'o_state = green, o_fix=1 => present next image
            ImGCount% := 0; 
            stimulusState%:=4; 
            ImToksend$ := ImTok$ ;
            SetImageSizeInControl();
            x:=xrightIm;  
            y:=yrightIm; 
         case stimulusState% = 4 then  'o_state = image, o_fix=1 => present green dot
            ImTok$ := "next2P"; 
            ImCount% := 0; 
            stimulusState%:=0; 
            ImToksend$ := "blak"; 
            fixated%:=0;
            code%[00]:=03;
            MemSetItem(mmch%[00],0,MaxTime(),code%[],"Trial Success/Black Screen");
            SetWindowSizeInControl();
            trialSuccess:=trialSuccess+1;
            successRate();
        endcase;
    endcase;
    control();
endif;
end;
'<<<<<  END ASSOCIATION PLUS DISTRACTOR SCENARIO
'<<<<<  START FIXATION TARGET PLUS SOUND SCENARIO
func SoundDotControl%()
rein$:="";
if fixated% >= 2 then
    fixated% := SampleSeqVar(10);
    temp:=temp+1;
else
    temp:=0;
    docase 
    case fixated% = 0 then 'o_fix=0   
        docase
        case stimulusState% = 0 then  'o_state = black, o_fix=0
            stimulusState%:=1; 
            ImToksend$ := "gren"; 
            fixated% := 2; 'do nothing... just set next stimulus state to green
            SetWindowSizeInPresentationControl();
            'successRate();
            'trialTotal:=round(trialTotal+1);
        case stimulusState% = 1 then  'o_state = green, o_fix=0
            stimulusState%:=0; 
            ImToksend$ := "blak";
            successRate();
            code%[00] := 04;
            MemSetItem(mmch%[00],0,MaxTime(),code%[],"Trial Fail/Black Screen");
            SetWindowSizeInPresentationControl();
            if GCount% < 10000 then ' repeat green dot
               GCount% := GCount%+1;
            else ' Stop processing as monkey doesnt focus
                stimulusState% := 4; 
                PresentationStart% :=0;
            endif;
        case stimulusState% = 3 then  'o_state = Sound n then image, o_fix=0
            stimulusState%:=0; 
            ImToksend$ := "blak";
            successRate();
            code%[00] := 04;
            MemSetItem(mmch%[00],0,MaxTime(),code%[],"Trial Fail/Black Screen");
            SetWindowSizeInPresentationControl();
            if ImCount% < 10000 then ' Present green dot
               ImCount% := ImCount%+1; ImTok$:="back";  stimulusState% := 1 ;
            else ' Stop processing as monkey doesnt focus
               stimulusState% := 4; 
               PresentationStart% :=0;
            endif;
        endcase;
    
    case fixated% = 1 then 'o_fix=1
        fixated% :=2;
        docase
        case stimulusState% = 0 then  'o_state = black, o_fix=1
            stimulusState%:=1; 
            ImToksend$ := "gren"; 'do nothing... just set next stimulus state to green
            SetWindowSizeInPresentationControl();
            'successRate();
            'trialTotal:=round(trialTotal+1);
        case stimulusState% = 1 then  'o_state = green, o_fix=1 => present next image
            GCount% := 0; 
            ImCount% := ImCount%+1; 
            stimulusState%:=3; 
            ImToksend$ := "SNDDot";           
            SetWindowSizeInPresentationControl();
            trialTotal:=round(trialTotal+1);
        case stimulusState% = 3 then  'o_state = image, o_fix=1 => present green dot
            stimulusState%:=0;
            fixated%:=0;
            ImCount% := 0;
            ImToksend$ := "blak";
            SetWindowSizeInPresentationControl();
            trialSuccess:=trialSuccess+1;
            successRate();
            code%[00]:=03;
            MemSetItem(mmch%[00],0,MaxTime(),code%[],"Trial Success/Black Screen");
        endcase; 
    endcase;
    control();
endif;
end;
'<<<<<  END FIXATION TARGET PLUS SOUND SCENARIO
'<<<<<  START ASSOCIATION ARRAY SCENARIO
func MPicControlFn%()
rein$:="";
if fixated% >= 2 then
    fixated% := SampleSeqVar(10);
    temp:=temp+1;
else
    temp:=0;
    docase 
    case fixated% = 0 then 'o_fix=0   
        docase
        case stimulusState% = 0 then  'o_state = black, o_fix=0
            stimulusState%:=1; 
            ImToksend$ := "gren"; 
            fixated% := 2; 'do nothing... just set next stimulus state to green
            SetWindowSizeInControl();
            'successRate();
            'trialTotal:=round(trialTotal+1);
        case stimulusState% = 1 then  'o_state = green, o_fix=0
            stimulusState%:=0; 
            ImToksend$ := "blak";
            successRate();
            code%[00] := 04;
            MemSetItem(mmch%[00],0,MaxTime(),code%[],"Trial Fail/Black Screen");
            SetWindowSizeInControl();
            if GCount% < 10000 then ' repeat green dot
               GCount% := GCount%+1;
            else ' Stop processing as monkey doesnt focus
                stimulusState% := 4; 
                PresentationStart% :=0;
            endif;
        case stimulusState% = 2 then  'o_state = green dot with sound, o_fix=0
            stimulusState%:=0; 
            ImToksend$ := "blak";
            successRate();
            code%[00] := 04;
            MemSetItem(mmch%[00],0,MaxTime(),code%[],"Trial Fail/Black Screen");
            SetWindowSizeInControl();
            if GSCount% < 10000 then ' Present green dot
               GSCount% := GSCount%+1;
            else ' Stop processing as monkey doesnt focus
                stimulusState% := 4; 
                LRPCStart% :=0;
            endif;
        case stimulusState% = 3 then  'o_state = image, o_fix=0
            ImGCount% := 0; 
            stimulusState%:=0; 
            ImToksend$ := "blak";
            successRate();            
            code%[00] := 04;
            MemSetItem(mmch%[00],0,MaxTime(),code%[],"Trial Fail/Black Screen");
            SetWindowSizeInControl();            
            if ImGCount% < 10000 then ' Present green dot
                ImGCount% := ImCount%+1; ' ImToksend$:="blak";
            else ' Stop processing as monkey doesnt focus
                stimulusState% := 100; 
                LRPCStart% :=0;
            endif  
        case stimulusState% = 4 then  'o_state = image, o_fix=0
            stimulusState%:=0; 
            ImToksend$ := "blak";
            successRate();
            code%[00] := 04;
            MemSetItem(mmch%[00],0,MaxTime(),code%[],"Trial Fail/Black Screen");
            SetWindowSizeInControl();
            if ImCount% < 10000 then ' Present green dot
                ImCount% := ImCount%+1; ImTok$:="backMP";
            else ' Stop processing as monkey doesnt focus
                stimulusState% := 100; 
                TwoPicStart% :=0;
            endif;             
        endcase;
    
    case fixated% = 1 then 'o_fix=1
        fixated% :=2;
        docase
        case stimulusState% = 0 then  'o_state = black, o_fix=1
            stimulusState%:=1; 
            ImToksend$ := "gren"; 'do nothing... just set next stimulus state to green
            SetWindowSizeInControl();
            'successRate();
            'trialTotal:=round(trialTotal+1);
        case stimulusState% = 1 then  'o_state = green, o_fix=1 => present green dot with sound
            GCount% := 0; 
            stimulusState%:=2;
            if ImTok$ = "nextMP" then
                ImToksend$ := "GNSDn";
            else               
                ImToksend$ := "GNSDb";
            endif;
            SetWindowSizeInControl();
            trialTotal:=round(trialTotal+1);
        case stimulusState% = 2 then  'o_state = green, o_fix=1 => present green dot with sound
            GCount% := 0; 
            stimulusState%:=3; 
            ImToksend$ := "GMPC";
            xrightIm:=LRpicx; 
            yrightIm:=LRpicy;
        case stimulusState% = 3 then  'o_state = green, o_fix=1 => present next image
            ImGCount% := 0; 
            stimulusState%:=4; 
            ImToksend$ := ImTok$ ;
            SetImageSizeInControl();
            x:=MPICcenterX; 
            y:=MPICcenterY; 
         case stimulusState% = 4 then  'o_state = image, o_fix=1 => present green dot
            ImTok$ := "nextMP"; 
            ImCount% := 0; 
            stimulusState%:=0; 
            ImToksend$ := "blak" ; 
            fixated%:=0;
            code%[00]:=03;
            MemSetItem(mmch%[00],0,MaxTime(),code%[],"Trial Success/Black Screen");
            SetWindowSizeInControl();
            trialSuccess:=trialSuccess+1;
            successRate();
        endcase;
    endcase;
    control();
endif;
end;
'<<<<<  END ASSOCIATION ARRAY SCENARIO
'<<<<<  START RANDOM WALK SCENARIO
Func RandomWalk%()
rein$:="";
if fixated% >= 2 then
    fixated% := SampleSeqVar(10);
    temp:=temp+1;
else
    temp:=0;
    docase 
    case fixated% = 0 then 'o_fix=0   
        docase
        case stimulusState% = 0 then  'o_state = black, o_fix=0
            stimulusState%:=1; 
            ImToksend$ := "gren"; 
            fixated% := 2; 'do nothing... just set next stimulus state to green
            SetWindowSizeInPresentationControl();
        case stimulusState% = 1 then  'o_state = green, o_fix=0
            stimulusState%:=0; 
            ImToksend$ := "blak";
            successRate();
            code%[00] := 04;
            MemSetItem(mmch%[00],0,MaxTime(),code%[],"Trial Fail/Black Screen");
            SetWindowSizeInPresentationControl();
            if GCount% < 10000 then ' repeat green dot
               GCount% := GCount%+1;
            else ' Stop processing as monkey doesnt focus
                stimulusState% := 4; 
                PresentationStart% :=0;
            endif;
        case stimulusState% = 3 then  'o_state = Sound n then image, o_fix=0
        endcase;
    
    case fixated% = 1 then 'o_fix=1
        fixated% :=2;
        docase
        case stimulusState% = 0 then  'o_state = black, o_fix=1
            stimulusState%:=1; 
            ImToksend$ := "gren"; 'do nothing... just set next stimulus state to green
            SetWindowSizeInPresentationControl();
        case stimulusState% = 1 then  'o_state = image, o_fix=1 => present green dot
            stimulusState%:=1;
            fixated%:=0;
            ImCount% := 0;
            SetWindowSizeInPresentationControl();
            trialTotal:=round(trialTotal+1);
            trialSuccess:=trialSuccess+1;
            successRate();
            code%[00]:=03;
            MemSetItem(mmch%[00],0,MaxTime(),code%[],"Trial Success");
        endcase; 
    endcase;
    control();
endif;
end;
'<<<<<  END RANDOM WALK SCENARIO
'<<<<<<<<<<<<<<<<<<<<<<<<<<<<<<<<<<<<<<<<<<<<<<<<<<<<<<<<<<<<<<<<<<<<<<<<<<<<<<<<<<<<<<<<<<<<<<<<< END SCENARIO CONTROL FUNCTIONS
'<<<<<<<<<<<<<<<<<<<<<<<<<<<<<<<<<<<<<<<<<<<<<<<<<<<<<<<<<<<<<<<<<<<<<<<<<<<<<<<<<<<<<<<<<<<<<<<<< UTILITY FUNCTIONS
func finishPresentation%()
listenvar% :=0;
stimulusState%:=0; 
fixated%:=0;
SampleSeqVar(11,stimulusState%);'stimulus current state set at black screen
SampleSeqVar(10,fixated%); ' 0 = not fixated
portNum% := 1; bitsNum% := 8; term$ := "\n"; rein$ := "b";
var openStatus% := SerialOpen(portNum%,9600,bitsNum%,0,1,0); '2 = odd parity
SerialWrite(portNum%,"blak"+"\n",term$);
rein$:=""; var readCh% := SerialRead(portNum%,rein$,term$);
while rein$ <> "blak_ACK"  do
    readCh% := SerialRead(portNum%,rein$,term$);
wend;
end;

func successRate()
if trialtotal>0 then
    var trialPercent := round(100*trialSuccess/trialTotal);
    if oldtrialPercent <> trialPercent then
        oldtrialPercent:= trialPercent;
        oldTotal :=  trialTotal;
    endif;
endif;
ToolbarText("                Scenario: "+trialtype$+
"     //     Trial Number: "+Str$(trialTotal)+
"     //     Success Rate: "+Str$(trialSuccess)+"/"
+Str$(trialTotal)+" = "+Str$(trialPercent)+"%");
end;

func sendStimuliIDs%()
var i%:=0;
var IDmessage$:="";

lim% := 0;
count% := 0;

for i%:=0 to 7 do
    if stimuliSelIDs%[i%] =1 then
        count% := count% +1;
    endif;
next;

IDmessage$:=IDmessage$+"scenetype"+"\n"+Str$(count%)+"\n";
SerialWrite(portNum%,IDmessage$);
readCh% := SerialCount(portNum%,term$);
while readCh% = 0 do ' keep listening until IDack is received
    readCh% := SerialCount(portNum%,term$);
    lim%+=1;
    if lim%>50000 then
        lim%:=0;
        while lim%<=50000 and rein$<>"scenetype_ACK" do
            SerialWrite(portNum%,IDmessage$);
            SerialRead(portNum%,rein$,term$);
            lim%+=1;
            if lim%>50000 then
                'Sound("S!");
                'Message("Communication Error (01): Task type not received by Presentation.\Initializing Task.");
                finishPresentation%();
                initialize%();
            endif;
        wend;
    endif;
wend;
readCh% := SerialRead(portNum%,rein$,term$); ' read off Start_ACK
if rein$<>"scenetype_ACK" then
    'Sound("S?");
    'Message("Communication Error (02):  Task type not received by Presentation.\nInitializing Task.");
    finishPresentation%();
    initialize%();();
endif;
lim%:=0;
for i%:=0 to 7 do
    if stimuliSelIDs%[i%]=1 then
        IDmessage$:=Str$(i%+1)+"\n";
        SerialWrite(portNum%,IDmessage$);
        '<<<<<<<<<<<<<<<<<<<< TROUBLESOME
        var cnt%;
        cnt% := SerialCount(portNum%,term$);
        while cnt%<0 do 
            cnt% := SerialCount(portNum%,term$);
            if cnt%<0 then
                lim%+=1;
                if lim%>10000 then
                    finishPresentation%();
                    initialize%();
                endif;
            else
                'Sound("SW");
                'Message("Communication Error (03):  Stimulus IDs not received by Presentation.\nInitializing Task.");
                SerialRead(portNum%,rein$,term$); 'reads for 1 second and times-out
                if rein$<>"numb_ACK" then
                    finishPresentation%();
                    initialize%();
                endif;
            endif;
        wend;
        '<<<<<<<<<<<<<<<<<<<< TROUBLESOME        
    endif;   
next;
end;

Proc setForgiveWin()
var v5,v6,v7,v8;

'curHorWinSiz:=DHorWinSiz;
'curVerWinSiz:=DVerWinSiz;

v5 := DACv*(x+curHorWinSiz)/scaling;
v6 := DACv*(x-curHorWinSiz)/scaling;
v7 := DACv*(y+curVerWinSiz)/scaling;
v8 := DACv*(y-curVerWinSiz)/scaling;

SampleSeqVar(5,v5);
SampleSeqVar(6,v6);
SampleSeqVar(7,v7);
SampleSeqVar(8,v8);
return;end;
'<<<<<<<<<<<<<<<<<<<<<<<<<<<<<<<<<<<<<<<<<<<<<<<<<<<<<<<<<<<<<<<<<<<<<<<<< START SETTING SEQUENCER VALUES
Proc initialForg()
SampleSeqVar(1,HEpos%);
SampleSeqVar(2,VEpos%);
SampleSeqVar(20,timing%[0]); 'time to get to target - flex
SampleSeqVar(21,timing%[1]); 'initial time fixation - hard - on green dot
SampleSeqVar(22,timing%[2]); 'Secondary Fixation - Hard
SampleSeqVar(23,timing%[3]); 'Overlapping time of target & image - hard - on fization target
SampleSeqVar(24,timing%[4]); 'Reaction Time Delay - Flex
SampleSeqVar(25,timing%[5]); 'fixation time for reward - hard - on stimuli
SampleSeqVar(26,timing%[6]); 'reward duration

ScreenX := x;
ScreenY := y;
ScreenImX := xrightIm;
ScreenImY := yrightIm;
setForgiveWin();
return;end;
'<<<<<<<<<<<<<<<<<<<<<<<<<<<<<<<<<<<<<<<<<<<<<<<<<<<<<<<<<<<<<<<<<<<<<<<<< END SETTING SEQUENCER VALUES

Proc SetWindowSizeInPresentationControl()
curHorWinSiz:=DHorWinSiz; 'SET HORIZONTAL FIXATION TARGET WINDOW DIMENSIONS (TO BE DRAWN IN EYE POSITION PLOT) 
curVerWinSiz:=DVerWinSiz; 'SET VERTICAL FIXATION TARGET WINDOW DIMENSIONS (TO BE DRAWN IN EYE POSITION PLOT)
return;end;

Proc SetWindowSizeInControl()
curHorWinSiz:=DHorWinSiz; 'SET HORIZONTAL FIXATION TARGET WINDOW DIMENSIONS (TO BE DRAWN IN EYE POSITION PLOT) 
curVerWinSiz:=DVerWinSiz; 'SET VERTICAL FIXATION TARGET WINDOW DIMENSIONS (TO BE DRAWN IN EYE POSITION PLOT)
x:=0;
y:=0;
return;end;

Proc SetImageSizeInControl()
curHorWinSiz:=ImHorWinSiz; 'SET HORIZONTAL IMAGE WINDOW DIMENSIONS (TO BE DRAWN IN EYE POSITION PLOT)
curVerWinSiz:=ImVerWinSiz; 'SET VERTICAL IMAGE TARGET WINDOW DIMENSIONS (TO BE DRAWN IN EYE POSITION PLOT)
setForgiveWin();
return;end;
