# Supplementary material for: A flexible user-interface for audiovisual presentation and interactive control in neurobehavioral experiments
Source: F1000Res. 2013 Jun 6;2:20. Originally published 2013 Jan 23. [Version 2] doi: 10.12688/f1000research.2-20.v2 (PMC3907162; doi:10.12688/f1000research.2-20.v2)
Supplement: Presentation script files. — The single necessary presentation script needed to display images and sounds upon command from the Spike2 control script. [file f1000research-2-1496-s0001.tgz]

Archive with 3 entries (3 files):
- Presentation_Script.docx
- Presentation_Script.sce
- Behavioral_Control.sce
