# Supplementary material for: A flexible user-interface for audiovisual presentation and interactive control in neurobehavioral experiments
Source: F1000Res. 2013 Jun 6;2:20. Originally published 2013 Jan 23. [Version 2] doi: 10.12688/f1000research.2-20.v2 (PMC3907162; doi:10.12688/f1000research.2-20.v2)
Supplement: Presentation script files. — The single necessary presentation script needed to display images and sounds upon command from the Spike2 control script. [file f1000research-2-1496-s0001.tgz › Presentation_Script.sce]

no_logfile = true;
default_font_size = 24;


# example of making presentation use visual angle in degrees
screen_width = 1280;
screen_height = 1024;
screen_bit_depth = 32;
# set these to screen measurements in inches
#screen_width_distance = 35.5;
screen_width_distance = 47.5;
screen_height_distance = 26.75;
# set screen_distance to distance between screen and eyes of subject
screen_distance = 48;

begin;

#picture {} default;

trial {  
   trial_duration = 1000;
   picture {
      text { caption = " "; } text1;
      x = 0; y = 0;
   } pic1;
} trial1;


trial {
	trial_duration = 2000;
	picture {
      text { caption = " "; } text2;
      x = 0; y = 0;
   } pic2;   
} blackScreen;

sound { wavefile { filename = "C:\\Documents and Settings\\USER\\Desktop\\Behavioral Control\\pics_sounds\\angryMonkey_crop.wav"; preload = true; } s1; } snd;

trial {
   #trial_duration = 15000;
   picture {
   ellipse_graphic{
      ellipse_width =0.25; ellipse_height = 0.25; color = 0, 255, 0;
   }ellipse1;
   x = 0; y = 0;
	} circle_fig;
	duration = next_picture;
} GreenDot;


trial {
   #trial_duration = 15000;
 	sound snd;
 	picture { text { caption = " "; } text3; x = 0; y = 0;} pic3;
	duration = 1000;
} SoundTrial;

picture {
   default_code = "a";    # Always use this code for pic1...
   default_port_code = 1;     # Always use this port_code for pic1...
                               # unless other values are given
   bitmap { filename = "C:\\Documents and Settings\\USER\\Desktop\\Behavioral Control\\pics_sounds\\angryMonkey_crop.jpg";} bitmapa;
   x = 0; y = 0;
} SeqPic;

picture {
   default_code = "a";    # Always use this code for pic1...
   default_port_code = 1;     # Always use this port_code for pic1...
                               # unless other values are given
   bitmap { filename = "C:\\Documents and Settings\\USER\\Desktop\\Behavioral Control\\pics_sounds\\human_crop.jpg";} bitmapOutLier; x = -100; y = 0;
   bitmap { filename = "C:\\Documents and Settings\\USER\\Desktop\\Behavioral Control\\pics_sounds\\angryMonkey_crop.jpg";} bitmap2P; x = +100; y = 0;
   ellipse_graphic{ ellipse_width =0.25; ellipse_height = 0.25; color = 0, 255, 0; }ellipse2P; x = 0; y = 0;
} GreenDot2Pic;


picture {
   default_code = "a";    # Always use this code for pic1...
   default_port_code = 1;     # Always use this port_code for pic1...
                               # unless other values are given
   bitmap { filename = "C:\\Documents and Settings\\USER\\Desktop\\Behavioral Control\\pics_sounds\\human_crop.jpg";} bitmap2D7; x = +6; y = -6;
	bitmap { filename = "C:\\Documents and Settings\\USER\\Desktop\\Behavioral Control\\pics_sounds\\angryMonkey_crop.jpg";} bitmap2D8; x = 0; y = -6;
	ellipse_graphic ellipse2P; x = 0; y = 0;
   bitmap { filename = "C:\\Documents and Settings\\USER\\Desktop\\Behavioral Control\\pics_sounds\\Black_Spider_Monkey_crop.jpg";} bitmap2D1; x = -6; y = -6;
   bitmap { filename = "C:\\Documents and Settings\\USER\\Desktop\\Behavioral Control\\pics_sounds\\Elephant_crop.jpg";} bitmap2D2; x = -6; y = 6;
   bitmap { filename = "C:\\Documents and Settings\\USER\\Desktop\\Behavioral Control\\pics_sounds\\Lizard_crop.jpg";} bitmap2D3; x = 0; y = 6;
   bitmap { filename = "C:\\Documents and Settings\\USER\\Desktop\\Behavioral Control\\pics_sounds\\Peacock_crop.jpg";} bitmap2D4; x = +6; y = 6;
	bitmap { filename = "C:\\Documents and Settings\\USER\\Desktop\\Behavioral Control\\pics_sounds\\Leopard_crop.jpg";} bitmap2D5; x = +6; y = -6;
	bitmap { filename = "C:\\Documents and Settings\\USER\\Desktop\\Behavioral Control\\pics_sounds\\Turtle_crop.jpg";} bitmap2D6; x = 0; y = -6;
	
  # bitmap { filename = "C:\\Documents and Settings\\USER\\Desktop\\Behavioral Control\\pics_sounds\\angryMonkey_crop.jpg";} bitmap2D7; x = +900; y = 0; 
  
} GreenDot2MPic;

picture {
   default_code = "a";    # Always use this code for pic1...
   default_port_code = 1;     # Always use this port_code for pic1...
                               # unless other values are given
	bitmap bitmap2D7; x = +6; y = -6;
	bitmap bitmap2D8; x = 0; y = -6;
 
   bitmap bitmap2D1; x = +300; y = 0;
   bitmap bitmap2D2; x = +400; y = 0;
   bitmap bitmap2D3; x = +500; y = 0;
   bitmap bitmap2D4; x = +600; y = 0;
   bitmap bitmap2D5; x = +700; y = 0;
   bitmap bitmap2D6; x = +800; y = 0;
   #bitmap bitmap2D7; x = +900; y = 0;
   
} SeqMPic;

trial {
   picture GreenDot2MPic;
	duration = next_picture;
} GreenDotMPicTrial;

trial {
   picture SeqMPic;
	duration = next_picture;
} SeqMPicTrial;

picture {
   default_code = "a";    # Always use this code for pic1...
   default_port_code = 1;     # Always use this port_code for pic1...
                               # unless other values are given
   bitmap bitmapOutLier;  x = -100; y = 0;
   bitmap bitmap2P; x = +100; y = 0;
} Seq2Pic;


trial {
   picture GreenDot2Pic;
	duration = next_picture;
} GreenDot2PicTrial;

trial {
   picture Seq2Pic;
	duration = next_picture;
} Seq2PicTrial;

trial {
   #trial_duration = 15000;
 	stimulus_event {	sound snd; } events1;
   picture circle_fig;
	duration = next_picture;
} GreenDotSound;

trial {
  # wavefile s1;
	stimulus_event {
		sound snd;
	} events2;
	picture SeqPic;
	duration = next_picture;   
} PicnSound;


trial {
   #trial_duration = 15000;
   picture {
   ellipse_graphic{
      ellipse_width =0.25; ellipse_height =0.25; color = 0, 255, 0;
   }ellipse6;
   x = 0; y = 0;
   ellipse_graphic {
      ellipse_width =0.25; ellipse_height =0.25; color = 0, 255, 0;
   }ellipse2; x = -266; y = +100;
   ellipse_graphic {
      ellipse_width =0.25; ellipse_height =0.25; color = 0, 255, 0;
   }ellipse3; x = -266; y = +80;
   ellipse_graphic {
      ellipse_width =0.25; ellipse_height = 0.25; color = 0, 255, 0; 
   }ellipse4; x = -266; y = -80; 
   ellipse_graphic {
      ellipse_width =0.25; ellipse_height = 0.25; color = 0, 255, 0;
   }ellipse5; x = -266; y = -100;
	} circle_fig2;
	duration = 1000;
} Green5Dot;

picture {
   default_code = "a";    # Always use this code for pic1...
   default_port_code = 1;     # Always use this port_code for pic1...
                               # unless other values are given
    ellipse_graphic{
      ellipse_width =0.25; ellipse_height = 0.25; color = 0, 255, 0;
   }ellipse7;  x = 0; y = 0;
   ellipse_graphic {
      ellipse_width =0.25; ellipse_height = 0.25; color = 0, 255, 0;
   }ellipse8; x = -266; y = +70;
   ellipse_graphic {
      ellipse_width =0.25; ellipse_height = 0.25; color = 0, 255, 0;
   }ellipse9; x = -266; y = +80;
   ellipse_graphic {
      ellipse_width =0.25; ellipse_height = 0.25; color = 0, 255, 0; 
   }ellipse10; x = -266; y = -70; 
   ellipse_graphic {
      ellipse_width =0.25; ellipse_height = 0.25; color = 0, 255, 0;
   }ellipse11; x = -266; y = -100;
	bitmap { filename = "C:\\Documents and Settings\\USER\\Desktop\\Behavioral Control\\pics_sounds\\angryMonkey_crop.jpg";} bitmapd;
   x = -266; y = 0;
   
} SeqPic2;

begin_pcl;

int selN = 3;
int comError = 0;
array <int> selIDs[3] = { 3, 4 , 8 };
array <string> targetIDs[1];
array <string> soundName[1];
array <int> soundID[1];
array <int> randID[1];
array <string> picsName[1];
array <int> picsID[1];	
int curI = 1; int history = 0;
array <double> CoorX[8] = { -7.5, 0.0, 7.5, -7.5, 7.5, -7.5, 0.0, 7.5 };
array <double> CoorY[8] = { 5.0, 5.0, 5.0, 0.0, 0.0, -5.0, -5.0, -5.0 };

/*Display message on black screen*/
sub
   show_text( string message )
begin
   text1.set_caption( message );
   text1.redraw();
   trial1.present()
end;


/*read name of stimuli to present from file on disc*/
sub
   read_Files( string filePath,array <string,1> & tempdata2,array <int,1> & tempIDdata2)
begin
   input_file in = new input_file;
	in.open(filePath); in.set_delimiter( '\n' ); # for get_line()
	
	string d_size=in.get_string();
	int dataSize = int(d_size);
	string junkVal=in.get_line();
	
	loop int count = 1; until 	in.end_of_file() || count > dataSize || !in.last_succeeded()
	begin
		tempdata2.resize(count); tempIDdata2.resize(count);
		tempdata2[count] = in.get_line(); 
		tempIDdata2[count] = count; # setting picture ID
		#term.print(tempdata2[count] + string(count)+"of total : "+d_size+"\n");
		count = count + 1;
	end;  
end;

/*read \n terminated string$*/
sub
  string read_anyword(input_port portin)
begin
	#listen to arrival of data
	string codes_string=""; int code_byte=0; int i=0; int limIndex=portin.total_count();
	#term.print("visiting read_anyword");
	#show_text("visiting read_anyword"+string(limIndex));
	loop until code_byte==10 || i>=limIndex begin
		i = i+1;
		codes_string.resize(i);
		code_byte = portin.codes(i);
		codes_string.set_char(i,code_byte);
	end;
	if code_byte == 10 then
		portin.clear(1,i);
		return codes_string;
	end;
	#show_text("received string:"+codes_string+"& length is"+string(codes_string.count()));
	return "";
end;

/*read data*/
sub
  int read_word(input_port portin, string awaitS)
begin
	string codes_string="";
	loop until codes_string == awaitS
	begin
		codes_string=read_anyword(portin)
	end;
	portin.clear();
	return 1;
end;

sub
  int PresentStimulus(string fname,string sName)
begin
	bitmapa.unload();
	bitmapa.set_filename(fname);
	#bitmapa.set_load_size(0.0,set_load_size(0.0,0.0,0.75);
	bitmapa.load();

	s1.unload();
	s1.set_filename(sName);
	s1.load();
	#term.print("Trial Start	");
	#term.print(sName+":");
	#term.print(fname+"\n");
	
	PicnSound.present();
	return 1;
end;

sub
  int PresentStimulusLR(string fname,string sName)
begin
	bitmapa.unload();
	bitmapa.set_filename(fname);
	#bitmapa.set_load_size(0.0,0.0,0.75);
	bitmapa.load();
	
	#s1.unload();
	#s1.set_filename(sName);
	#s1.load();	
	#term.print("Trial Start	");
	#term.print(sName+":");
	#term.print(fname+"\n");
	
	SeqPic.present();
	return 1;
end;


sub
  double readPosReal(input_port portin, string typeSt)
begin
	string respText = "";
	loop until respText.count()>0 begin
		#show_text("wait X");
		respText = read_anyword(portin);
		#term.print("resp text is"+respText+"\n");
	end;
	respText.resize(respText.count()-1);
	double xval = double(respText);
	return xval;
end;

sub
  int readPos(input_port portin, string typeSt)
begin
	double xval = readPosReal(portin,typeSt);
	double yval = readPosReal(portin,typeSt);

	#show_text("Calibrating x @"+string(xval)+"and y @"+string(yval));
	circle_fig.set_part_x(1,xval);
	circle_fig.set_part_y(1,yval);
	SeqPic.set_part_x(1,xval);
	SeqPic.set_part_y(1,yval);
	return 1;
end;


sub
  int PresentStimulus2PG(input_port portin, output_port port, string fname, string tokenVal)
begin
	double bitmap2P_X=readPosReal(portin,tokenVal);
	double bitmap2P_Y=readPosReal(portin,tokenVal);
	GreenDot2Pic.set_part_x(1,-bitmap2P_X);
	GreenDot2Pic.set_part_y(1,bitmap2P_Y);
	GreenDot2Pic.set_part_x(3,0); # GREEN DOT IN CENTER
	GreenDot2Pic.set_part_y(3,0);
	GreenDot2Pic.set_part_x(2,bitmap2P_X); # CORRECT IMAGE
	GreenDot2Pic.set_part_y(2,bitmap2P_Y);
	port.send_string(tokenVal+"_ACK\n");
	GreenDot2PicTrial.present();
	return 1;
end;

sub  ############### change it to set position of pics
  int PresentStimulusMPG(input_port portin, output_port port, string fname, string tokenVal)
begin
	double bitmap2P_X=readPosReal(portin,tokenVal);
	double bitmap2P_Y=readPosReal(portin,tokenVal);
	
	#OUTLIER FIRST
	GreenDot2MPic.set_part_x(1,CoorX[soundID[1]]);
	GreenDot2MPic.set_part_y(1,CoorY[soundID[1]]);
	#GreenDot2MPic.set_part_x(1,-bitmap2P_X);
	GreenDot2MPic.set_part_x(3,0); # GREEN DOT IN CENTER
	GreenDot2MPic.set_part_y(3,0);
	GreenDot2MPic.set_part_x(2,CoorX[soundID[2]]); # CORRECT IMAGE
	GreenDot2MPic.set_part_y(2,CoorY[soundID[2]]);
	
	#distractors setting
	GreenDot2MPic.set_part_x(4,CoorX[soundID[3]]);
	#GreenDot2MPic.set_part_x(5,0);
	GreenDot2MPic.set_part_x(5,CoorX[soundID[4]]);
	GreenDot2MPic.set_part_x(6,CoorX[soundID[5]]);
	#GreenDot2MPic.set_part_x(8,0);
	GreenDot2MPic.set_part_x(7,CoorX[soundID[6]]);
	GreenDot2MPic.set_part_x(8,CoorX[soundID[7]]);
	GreenDot2MPic.set_part_x(9,CoorX[soundID[8]]);
	
	GreenDot2MPic.set_part_y(4,CoorY[soundID[3]]);
	GreenDot2MPic.set_part_y(5,CoorY[soundID[4]]);
	GreenDot2MPic.set_part_y(6,CoorY[soundID[5]]);
	GreenDot2MPic.set_part_y(7,CoorY[soundID[6]]);
	GreenDot2MPic.set_part_y(8,CoorY[soundID[7]]);
	GreenDot2MPic.set_part_y(9,CoorY[soundID[8]]);
	
	#GreenDot2MPic.set_part_y(8,-distractor_X);
	#GreenDot2MPic.set_part_y(9,-distractor_X);
	
	GreenDot2MPic.present();
	port.send_string(tokenVal+"_ACK\n"+string(CoorX[selIDs[curI]])+"\n"+string(CoorY[selIDs[curI]])+"\n");	
	return 1;
end;

sub ############### change it to set position of pics
  int PresentStimulusMP(input_port portin,output_port port,string tokenVal)
begin
	double bitmap2P_X=readPosReal(portin,tokenVal);
	double bitmap2P_Y=readPosReal(portin,tokenVal);
	
	SeqMPic.set_part_x(1,CoorX[soundID[1]]);
	SeqMPic.set_part_y(1,CoorY[soundID[1]]);
	SeqMPic.set_part_x(2,CoorX[soundID[2]]);
	SeqMPic.set_part_y(2,CoorY[soundID[2]]);
	

	SeqMPic.set_part_x(3,CoorX[soundID[3]]);
	#SeqMPic.set_part_x(5,0);
	SeqMPic.set_part_x(4,CoorX[soundID[4]]);
	SeqMPic.set_part_x(5,CoorX[soundID[5]]);
	#SeqMPic.set_part_x(8,0);
	SeqMPic.set_part_x(6,CoorX[soundID[6]]);
	SeqMPic.set_part_x(7,CoorX[soundID[7]]);
	SeqMPic.set_part_x(8,CoorX[soundID[8]]);
	
	SeqMPic.set_part_y(3,CoorY[soundID[3]]);
	SeqMPic.set_part_y(4,CoorY[soundID[4]]);
	SeqMPic.set_part_y(5,CoorY[soundID[5]]);
	SeqMPic.set_part_y(6,CoorY[soundID[6]]);
	#SeqMPic.set_part_y(8,-distractor_Y);
	#SeqMPic.set_part_y(9,-distractor_Y);
	SeqMPic.set_part_y(7,CoorY[soundID[7]]);
	SeqMPic.set_part_y(8,CoorY[soundID[8]]);
	
	port.send_string(tokenVal+"_ACK\n");
	SeqMPicTrial.present();
	return 1;
end;
	
	
sub
  int PresentStimulus2P(input_port portin,output_port port, string fname,string tokenVal)
begin
	double bitmap2P_X=readPosReal(portin,tokenVal);
	double bitmap2P_Y=readPosReal(portin,tokenVal);

	#setting image positions
	Seq2Pic.set_part_x(1,-bitmap2P_X);
	Seq2Pic.set_part_y(1,bitmap2P_Y);
	Seq2Pic.set_part_x(2,bitmap2P_X);
	Seq2Pic.set_part_y(2,bitmap2P_Y);
	port.send_string(tokenVal+"_ACK\n");
	Seq2PicTrial.present();
	return 1;
end;
	

sub int initialization
begin
		# read corresponding wave files
		# read corresponding pic files
		read_Files("C:\\Documents and Settings\\USER\\Desktop\\Behavioral Control\\object_lists\\picture_list.txt",picsName,picsID);
		read_Files("C:\\Documents and Settings\\USER\\Desktop\\Behavioral Control\\object_lists\\sound_list.txt",soundName,soundID);
		# if mode is shuffled presentation, Shuffle order & output new order of pics
		randID.resize(picsID.count());
		loop int ik=1; until ik > picsName.count() begin
			term.print(string(ik)+"th is No."+string(picsID[ik])+":	"+picsName[soundID[ik]]+"\n");
			randID[ik]=ik;
			ik=ik+1;
		end;
		#picsID.shuffle();
		soundID = picsID;
		randID = soundID;
		
		# initialize multipic placement according to the text file on desk
		bitmap2D7.unload();
		bitmap2D7.set_filename(picsName[soundID[1]]);
		bitmap2D7.load();
		
		bitmap2D8.unload();
		bitmap2D8.set_filename(picsName[soundID[2]]);
		bitmap2D8.load();
		
		bitmap2D1.unload();
		bitmap2D1.set_filename(picsName[soundID[3]]);
		bitmap2D1.load();
		
		bitmap2D2.unload();
		bitmap2D2.set_filename(picsName[soundID[4]]);
		bitmap2D2.load();
		
		bitmap2D3.unload();
		bitmap2D3.set_filename(picsName[soundID[5]]);
		bitmap2D3.load();
		
		bitmap2D4.unload();
		bitmap2D4.set_filename(picsName[soundID[6]]);
		bitmap2D4.load();
		
		bitmap2D5.unload();
		bitmap2D5.set_filename(picsName[soundID[7]]);
		bitmap2D5.load();
		
		bitmap2D6.unload();
		bitmap2D6.set_filename(picsName[soundID[8]]);
		bitmap2D6.load();
		
		# if mode is N-shuffle presentation, Shuffle order N pics whose ID has been sent & output new order of pics
		return 1;
end;

sub int randDist(int targetIDIndex)
begin
		int distractorIDIndex=targetIDIndex;
		# if mode is shuffled presentation, Shuffle order & output new order of pics
		randID.shuffle();
		
		loop int i=1 until soundID[distractorIDIndex] != selIDs[targetIDIndex] begin
			distractorIDIndex=randID[i];
			i=1+1;
		end;
		
		term.print("Distractor ID "+string(soundID[distractorIDIndex])+"\n"+"Target ID "+string(soundID[targetIDIndex])+"\n");
		return distractorIDIndex;
end;

sub int randDistLoad(int targetIDIndex)
begin
	int distractorIDIndex = randDist(targetIDIndex);
	bitmapOutLier.unload();
	#bitmap2P.set_load_size(0.0,0.0,0.75);
	bitmapOutLier.set_filename(picsName[distractorIDIndex]);
	bitmapOutLier.load();
	return 1;
end;

# read Nread\n,shuffle\nORNoshuffle, selN, selIDs for assocPic, LRPic, 2PIC, MPIC [MPIC not required but reading only for comaptibility]
sub int readStimuli(input_port portin,output_port port)
begin
	string sceneType = read_anyword(portin);
	term.print("kahana\n");
	comError = 0;
	loop  until read_word(portin, "scenetype\n") == 1 begin
		term.print("waiting scenetype");
		comError = comError+1;
		if (comError == 50000) then
			port.send_string("commError_scenetype\n");
		end;
	end;
	
	selN = int(readPosReal(portin,""));
	selIDs.resize(selN);
	term.print("Total "+string(selN)+"\n");
	port.send_string("scenetype_ACK\n");
	
	comError = 0;
	
	loop int i=1 until i>selN begin
		#reading single ID
		int paRhliya=0;
		loop until paRhliya>0 begin 
			paRhliya = int(readPosReal(portin,""));
			#term.print(string(i)+"\n"+"length SelIDs"+string(selIDs.count()));
			selIDs[i] = paRhliya;
			term.print("waiting StimulusID\n");
			comError = comError+1;
			if (comError == 50000) then
				port.send_string("commError_StimulusID\n");
			end;
		end;
		
		term.print("Stimuli	"+string(i)+" is:	"+string(selIDs[i])+"\n");
		term.print("Counting data\n");
		port.send_string("numb_ACK\n");
		i=i+1;
	end;
	#term.print("\nkaahaan ho");
	return 1;
end;

					
					
if (output_port_manager.port_count() == 0 && input_port_manager.port_count() == 0 ) then      
   show_text( "No output ports selected!" );
else
	
   #Port initialization
	output_port port = output_port_manager.get_port( 1 );
   input_port portin = input_port_manager.get_port( 1 ); 
   #port.set_pulse_width( 1 );
   output_port portLTP = output_port_manager.get_port( 2 );
   portLTP.set_pulse_width( 1 );
	#Seq2Pic.present();
	#GreenDot2Pic.present();
	#List of globals
	
		/*Random presentation with picture ID sending*/
   	#port.send_string(string(picsID[1])+"\n");
		/* Present black screen, then green dot */
		#GreenDot.present();
		#PresentStimulus(picsName[picsID[1]]);
		
		#Present pictures one-by-one
		int i=0;
		loop  until 1==0 begin
			#show_text("Loop No:       "+string(i));
			string responesText = read_anyword(portin);
			#intialization phase
			if responesText=="startr\n" then
				#show_text("strating");
				picsID.resize(1); picsName.resize(1); i=1;
					circle_fig.set_part_x(1,0);
					circle_fig.set_part_y(1,0);
				if initialization() == 1 then
					port.send_string("start_ACK\n");
					portLTP.send_code( 255 );
					readStimuli(portin,port);
						# read Nread\n,shuffle\nORNoshuffle, selN, selIDs for assocPic, LRPic, 2PIC, MPIC [MPIC not required but reading only for comaptibility]
						# shuffle or no shuffle... sets shuffleFlag=1, shuffles selIDs array
						# send ACK "Nread_ACK"
					blackScreen.present();
					#GreenDot.present();
						# add utility to send "time of presentation"
						#show_text("Received list of pictures and sent ACK back");
				else
					show_text("Error in Initialization");
					port.send_string("Start_ERR\n"); # add utility to send "time of presentation"
				end;
			# Present next image	
			elseif responesText=="next\n" then
				#show_text(responesText);
				if i<selIDs.count() then
					i=i+1;
				else
					i=1;
					selIDs.shuffle();
					# shuffle seldIDs array if shuffleFlag=1
				end;
				#show_text("Present Image");  # 
				readPos(portin,"next");
				#port.send_string(string(picsID[i])+"\n");
				port.send_string("next_ACK\n");
				portLTP.send_code( 255 );
				PresentStimulus(picsName[selIDs[i]],soundName[selIDs[i]]);
				#term.print(picsName[picsID[i]]+"\n");
				#portin.clear();
			# Present same image	
			elseif responesText=="back\n" then
				#break;
				#show_text("Re-start the loop... as Spike2 asks to come back \n bcaz monkey ignores the dot");
				#show_text(responesText);
				readPos(portin,"back");
				#port.send_string(string(picsID[i])+"\n");
				port.send_string("back_ACK\n");
				portLTP.send_code( 255 );
				PresentStimulus(picsName[selIDs[i]],soundName[selIDs[i]]);
				#portin.clear();
			# Present green Dot
			elseif responesText=="gren\n" then
				#show_text(responesText);
				readPos(portin,"gren");
				port.send_string("gren_ACK\n");
				portLTP.send_code( 255 );
				GreenDot.present();
				#port.send_string(string(100)+"\n");
				#show_text("Pictures Finished!!!! at 							i value:"+string(i));
				#port.send_string("end_ACK\n");
			# Stop presenting
			elseif responesText=="stop\n" then
				port.send_string("stop_ACK\n");
				portLTP.send_code( 255 );
				show_text("Asked to be stopped");
				show_text(" ");
			# Erroneous token presenting
			elseif responesText=="blak\n" then
				port.send_string("blak_ACK\n");
				portLTP.send_code( 255 );
				blackScreen.present();
				#show_text("Nothing received");
				#present old stuff again
			# Erroneous token presenting
			elseif responesText=="cali\n" then
				readPos(portin,"gren");
				#read coordinates for green dot
				port.send_string("cali_ACK\n");
				portLTP.send_code( 255 );
				GreenDot.present();
				#show_text("Calibrating");
			elseif responesText=="nextLR\n" then
				readPos(portin,"nextLR");
				port.send_string("nextLR_ACK\n");
				portLTP.send_code( 255 );
				PresentStimulusLR(picsName[selIDs[i]],soundName[selIDs[curI]]);
			elseif responesText=="backLR\n" then
				readPos(portin,"backLR");
				port.send_string("backLR_ACK\n");
				portLTP.send_code( 255 );
				PresentStimulusLR(picsName[selIDs[i]],soundName[selIDs[curI]]);
			elseif responesText=="GNSDn\n" then
				if i<selIDs.count() then
					i=i+1;
				else
					i=1;
					selIDs.shuffle();
				end;
				curI = i;	
				#show_text(responesText);			
				s1.unload();
				s1.set_filename(soundName[selIDs[curI]]);
				s1.load();	
				#code changed for MPIC
				readPos(portin,"GNSDn");
				port.send_string("GNSDn_ACK\n");
				portLTP.send_code( 255 );	
				GreenDotSound.present();
				#Change target picture for anticipated change
				bitmap2P.unload();
				bitmap2P.set_filename(picsName[selIDs[curI]]);
				bitmap2P.load();
			elseif responesText=="GNSDb\n" then
				#show_text(responesText);			
				readPos(portin,"GNSDb");
				s1.unload();
				s1.set_filename(soundName[selIDs[i]]);
				s1.load();
				#code changed for MPIC
				curI = i;			
				port.send_string("GNSDb_ACK\n");
				portLTP.send_code( 255 );	
				GreenDotSound.present();
				#Change target picture for anticipated change
				bitmap2P.unload();
				bitmap2P.set_filename(picsName[selIDs[curI]]);
				bitmap2P.load();	
			elseif responesText=="G2PC\n" then
				if history != curI then
					randDistLoad(curI);
					history =curI;
				end;
				PresentStimulus2PG(portin,port,picsName[selIDs[curI]],"G2PC");
				portLTP.send_code( 255 );
			elseif responesText=="next2P\n" then
				PresentStimulus2P(portin,port,picsName[selIDs[curI]],"next2P");
				portLTP.send_code( 255 );
			elseif responesText=="back2P\n" then
				PresentStimulus2P(portin,port,picsName[selIDs[curI]],"back2P");
				portLTP.send_code( 255 );
			elseif responesText=="GMPC\n" then
				PresentStimulusMPG(portin,port,picsName[selIDs[curI]],"GMPC");
				portLTP.send_code( 255 );
		   elseif responesText=="nextMP\n" then
				curI = i;
				PresentStimulusMP(portin,port,"nextMP");
				portLTP.send_code( 255 );
			elseif responesText=="backMP\n" then
				curI = i;
				PresentStimulusMP(portin,port,"backMP");
				portLTP.send_code( 255 );
			elseif responesText=="testing\n" then
				double xt=readPosReal(portin,"testing");
				double yt=readPosReal(portin,"testing");
				double Tt=readPosReal(portin,"testing");
				double Bt=readPosReal(portin,"testing");
				double Lt=readPosReal(portin,"testing");
				double Rt=readPosReal(portin,"testing");
				SeqPic2.set_part_x(6,xt);
				SeqPic2.set_part_y(6,yt);
				show_text("Pic x:"+string(xt)+"Pic y:"+string(yt));
				SeqPic2.set_part_x(2,xt);
				SeqPic2.set_part_y(2,Tt);
				show_text("Pic topx:"+string(xt)+"Pic topy:"+string(Tt));	
				SeqPic2.set_part_x(3,xt);
				SeqPic2.set_part_y(3,Bt);
				show_text("Pic Botx:"+string(xt)+"Pic Boty:"+string(Bt));	
				SeqPic2.set_part_x(4,Lt);
				SeqPic2.set_part_y(4,yt);				
				show_text("Pic Leftx:"+string(Lt)+"Pic Lefty:"+string(yt));	
				SeqPic2.set_part_x(5,Rt);
				SeqPic2.set_part_y(5,yt);
				show_text("Pic Rightx:"+string(Rt)+"Pic Righty:"+string(yt));	
				SeqPic2.set_part_x(1,xt);
				SeqPic2.set_part_y(1,yt);
				show_text("Pic Centerx:"+string(xt)+"Pic Centery:"+string(yt));
				portLTP.send_code( 255 );	
				SeqPic2.present();
			elseif responesText=="SNDDot\n" then
				#show_text(responesText);
				readPos(portin,"SNDDot");
				port.send_string("SNDDot_ACK\n");
				portLTP.send_code( 255 );
				SoundTrial.present();
				GreenDot.present();
				#port.send_string(string(100)+"\n");
				#show_text("Pictures Finished!!!! at 							i value:"+string(i));
				#port.send_string("end_ACK\n");
			# Stop presenting
			else  #<<<<<<<<<<<<<<<<<<<<<<<<<<<<<<<<<<<<<<<<<<<<<<<<<<<<<<<
				term.print("Error Token : " + responesText + "\n"); #<<<<<<<<<<<<<<<<<<<<<<<<<<<<<<<<<
				#blackScreen.present();
				#show_text("Un-expected token received:    "+responesText);
				#show_text(" "+responesText);
				#show_text(" ");
				#return 0;
			end; #end of if
		end;#end of loop
end;#end of main if
