# Supplementary material for: A flexible user-interface for audiovisual presentation and interactive control in neurobehavioral experiments
Source: F1000Res. 2013 Jun 6;2:20. Originally published 2013 Jan 23. [Version 2] doi: 10.12688/f1000research.2-20.v2 (PMC3907162; doi:10.12688/f1000research.2-20.v2)
Supplement: Associated sound and target image files. — Paired sound and image files necessary for running all association tasks, frequency tone ranges used for testing frequency tuning of neurons (not discussed in the text) and species-specific communication calls. [file f1000research-2-1496-s0000.tgz]

Archive with 43 entries (43 files):
- angryMonkey_crop.jpg
- Black_Spider_Monkey_crop.jpg
- angryMonkey_crop.wav
- Black_Spider_Monkey_crop.wav
- Elephant_crop.wav
- Elephant_crop.jpg
- human_crop.jpg
- Leopard_crop.jpg
- human_crop.wav
- Leopard_crop.wav
- Lizard_crop.jpg
- Lizard_crop.wav
- Peacock_crop.jpg
- Peacock_crop.wav
- Turtle_crop.jpg
- Turtle_crop.wav
- 0.1kHz___1kHz_sine.wav
- 1.1kHz___2kHz_sine.wav
- 0.1kHz___10kHz_sine_probe.wav
- 2.1kHz___3kHz_sine.wav
- 3.1kHz___4kHz_sine.wav
- 4.1kHz___5kHz_sine.wav
- 5.1kHz___6kHz_sine.wav
- 6.1kHz___7kHz_sine.wav
- 7.1kHz___8kHz_sine.wav
- 8.1kHz___9kHz_sine.wav
- 9.1___10kHz_sine.wav
- monkey_sounds_003__Rmm___grunt_.wav
- monkey_sounds_003__Rmm___grunt_reverse_.wav
- monkey_sounds_004__Rmm___harmonic_.wav
- monkey_sounds_004__Rmm___harmonic_reverse_.wav
- monkey_sounds_005__Rmm___noisy_.wav
- monkey_sounds_006__Rmm___pulsed_.wav
- monkey_sounds_005__Rmm___noisy_reverse_.wav
- monkey_sounds_007__Rmm___shrill_bark_.wav
- monkey_sounds_006__Rmm___pulsed_reverse_.wav
- monkey_sounds_008__Rmm___tonal_.wav
- monkey_sounds_007__Rmm___shrill_bark_reverse_.wav
- monkey_sounds_010__Rmm___warble_.wav
- monkey_sounds_008__Rmm___tonal_reverse_.wav
- monkey_sounds_010__Rmm___warble_reverse_.wav
- Forward_Calls.wav
- Reversed_Calls.wav
